# Supplementary material for: Micro- and nanofabrication of dynamic hydrogels with multichannel information
Source: Nat Commun. 2023 Dec 11;14:8208. doi: 10.1038/s41467-023-43921-9 (PMC10713606; doi:10.1038/s41467-023-43921-9)
Supplement: Supplementary file 6 — Source Data [file 41467_2023_43921_MOESM6_ESM.xlsx]

## Sheet: Fig. 2b
Scanning speed (µm/s)	Power for optimal blation (mW)	Scanning speed (µm/s)	Power for Imcomplete blation (mW)	Scanning speed (µm/s)	Power for photobleaching (mW)
1000	50				--
1000	47.5		--		--
1000	45		--		--
1000	42.5		--		--
1000	40		--		--
1000	37.5		--		--
1000	35		--		--
1000	32.5		--		--
1000	30		--		--
1375	37.5				--
1375	40	1375	32.5		--
1375	42.5	1375	30		--
1375	45		--		--
1375	47.5		--		--
1375	50		--		--
1375	35		--		--
1750	40				--
1750	42.5	1750	35		--
1750	45	1750	32.5		--
1750	47.5	1750	30		--
1750	50		--		--
1750	37.5		--		--
2125	45			2125	30
2125	47.5				--
2125	50	2125	37.5		--
2125	42.5	2125	35		--
2125	40
2500	47.5	2125	32.5		--
2500	50		--		--
2500	45		--		--
2875	50			2500	32.5
2500	42.5			2500	30
2875	47.5	2500	40		--
3250	47.5	2500	37.5		--
3250	50	2500	35		--
3625	50		--		--
2875	45			2875	30
				2875	32.5
		2875	42.5	2875	35
		2875	40		--
		2875	37.5		--
			--		--
				3250	37.5
				3250	35
		3250	45	3250	32.5
		3250	42.5	3250	30
		3250	40		--
			--		--
				3625	37.5
		3625	47.5	3625	35
		3625	45	3625	32.5
		3625	42.5	3625	30
		3625	40		--
			--		--
		4000	50	4000	40
		4000	47.5	4000	37.5
		4000	45	4000	35
		4000	42.5	4000	32.5
				4000	30

## Sheet: Fig. 2d
Distance (m)	Relative height (m) for the sample with a hatching distance of 0.4 µm	Distance (m)	Relative height (m) for the sample with a hatching distance of 1.4 µm	Distance (m)	Relative height (m) for the sample with a hatching distance of 2.0 µm
-1.21426e-05	5.80264e-07	-1.49886e-06	1.36315e-06	-8.15249e-06	2.02499e-06
-1.20448e-05	5.79945e-07	-1.40102e-06	1.36454e-06	-8.05464e-06	2.02293e-06
-1.19469e-05	5.79005e-07	-1.30317e-06	1.36325e-06	-7.95679e-06	2.02372e-06
-1.18491e-05	5.78116e-07	-1.20532e-06	1.36279e-06	-7.85894e-06	2.02271e-06
-1.17512e-05	5.77777e-07	-1.10748e-06	1.36338e-06	-7.7611e-06	2.02104e-06
-1.16534e-05	5.77247e-07	-1.00963e-06	1.36604e-06	-7.66325e-06	2.02167e-06
-1.15555e-05	5.78488e-07	-9.11781e-07	1.36605e-06	-7.5654e-06	2.02245e-06
-1.14577e-05	5.79534e-07	-8.13933e-07	1.36652e-06	-7.46755e-06	2.02297e-06
-1.13598e-05	5.78326e-07	-7.16086e-07	1.36512e-06	-7.36971e-06	2.0231e-06
-1.1262e-05	5.76444e-07	-6.18239e-07	1.36569e-06	-7.27186e-06	2.0239e-06
-1.11641e-05	5.75462e-07	-5.20391e-07	1.36598e-06	-7.17401e-06	2.02386e-06
-1.10663e-05	5.75326e-07	-4.22544e-07	1.36524e-06	-7.07616e-06	2.02547e-06
-1.09685e-05	5.76327e-07	-3.24697e-07	1.36397e-06	-6.97832e-06	2.02537e-06
-1.08706e-05	5.77132e-07	-2.26849e-07	1.36494e-06	-6.88047e-06	2.02503e-06
-1.07728e-05	5.76317e-07	-1.29002e-07	1.36537e-06	-6.78262e-06	2.02374e-06
-1.06749e-05	5.76271e-07	-3.11545e-08	1.36627e-06	-6.68477e-06	2.02303e-06
-1.05771e-05	5.77672e-07	6.66928e-08	1.36632e-06	-6.58693e-06	2.02185e-06
-1.04792e-05	5.77546e-07	1.6454e-07	1.36452e-06	-6.48908e-06	2.02008e-06
-1.03814e-05	5.77996e-07	2.62388e-07	1.36265e-06	-6.39123e-06	2.02391e-06
-1.02835e-05	5.7808e-07	3.60235e-07	1.36233e-06	-6.29339e-06	2.02226e-06
-1.01857e-05	5.78088e-07	4.58082e-07	1.3624e-06	-6.19554e-06	2.02256e-06
-1.00878e-05	5.77332e-07	5.5593e-07	1.36182e-06	-6.09769e-06	2.0223e-06
-9.98998e-06	5.78893e-07	6.53777e-07	1.36243e-06	-5.99984e-06	2.02141e-06
-9.89213e-06	5.76957e-07	7.51624e-07	1.36284e-06	-5.902e-06	2.02012e-06
-9.79429e-06	5.7552e-07	8.49472e-07	1.36374e-06	-5.80415e-06	2.02141e-06
-9.69644e-06	5.76922e-07	9.47319e-07	1.36123e-06	-5.7063e-06	2.02416e-06
-9.59859e-06	5.77619e-07	1.04517e-06	1.36327e-06	-5.60845e-06	2.02617e-06
-9.50074e-06	5.77202e-07	1.14301e-06	1.36244e-06	-5.51061e-06	2.02679e-06
-9.4029e-06	5.76661e-07	1.24086e-06	1.36168e-06	-5.41276e-06	2.0248e-06
-9.30505e-06	5.75065e-07	1.33871e-06	1.36085e-06	-5.31491e-06	2.02502e-06
-9.2072e-06	5.73907e-07	1.43656e-06	1.35932e-06	-5.21706e-06	2.02693e-06
-9.10935e-06	5.73878e-07	1.5344e-06	1.36214e-06	-5.11922e-06	2.02624e-06
-9.01151e-06	5.72652e-07	1.63225e-06	1.36084e-06	-5.02137e-06	2.02481e-06
-8.91366e-06	5.73839e-07	1.7301e-06	1.35982e-06	-4.92352e-06	2.02266e-06
-8.81581e-06	5.72973e-07	1.82795e-06	1.3625e-06	-4.82568e-06	2.0215e-06
-8.71797e-06	5.74471e-07	1.92579e-06	1.3631e-06	-4.72783e-06	2.02173e-06
-8.62012e-06	5.72473e-07	2.02364e-06	1.36319e-06	-4.62998e-06	2.02396e-06
-8.52227e-06	5.72269e-07	2.12149e-06	1.36195e-06	-4.53213e-06	2.02246e-06
-8.42442e-06	5.71346e-07	2.21933e-06	1.36012e-06	-4.43429e-06	2.0229e-06
-8.32658e-06	5.72071e-07	2.31718e-06	1.36198e-06	-4.33644e-06	2.02418e-06
-8.22873e-06	5.71295e-07	2.41503e-06	1.36097e-06	-4.23859e-06	2.03083e-06
-8.13088e-06	5.71072e-07	2.51288e-06	1.3607e-06	-4.14074e-06	2.02356e-06
-8.03303e-06	5.7171e-07	2.61072e-06	1.36229e-06	-4.0429e-06	2.02306e-06
-7.93519e-06	5.73809e-07	2.70857e-06	1.36155e-06	-3.94505e-06	2.022e-06
-7.83734e-06	5.74309e-07	2.80642e-06	1.35961e-06	-3.8472e-06	2.02269e-06
-7.73949e-06	5.72552e-07	2.90427e-06	1.35849e-06	-3.74935e-06	2.02303e-06
-7.64164e-06	5.72374e-07	3.00211e-06	1.35879e-06	-3.65151e-06	2.02265e-06
-7.5438e-06	5.75089e-07	3.09996e-06	1.36271e-06	-3.55366e-06	2.02217e-06
-7.44595e-06	5.74658e-07	3.19781e-06	1.36339e-06	-3.45581e-06	2.02227e-06
-7.3481e-06	5.72674e-07	3.29566e-06	1.36253e-06	-3.35796e-06	2.02334e-06
-7.25025e-06	5.73843e-07	3.3935e-06	1.36216e-06	-3.26012e-06	2.02166e-06
-7.15241e-06	5.74533e-07	3.49135e-06	1.36117e-06	-3.16227e-06	2.02384e-06
-7.05456e-06	5.72917e-07	3.5892e-06	1.36182e-06	-3.06442e-06	2.02264e-06
-6.95671e-06	5.72046e-07	3.68705e-06	1.36025e-06	-2.96658e-06	2.02173e-06
-6.85887e-06	5.7312e-07	3.78489e-06	1.3601e-06	-2.86873e-06	2.02344e-06
-6.76102e-06	5.73478e-07	3.88274e-06	1.36185e-06	-2.77088e-06	2.02186e-06
-6.66317e-06	5.7174e-07	3.98059e-06	1.35984e-06	-2.67303e-06	2.01978e-06
-6.56532e-06	5.73063e-07	4.07843e-06	1.35992e-06	-2.57519e-06	2.01893e-06
-6.46748e-06	5.71999e-07	4.17628e-06	1.35813e-06	-2.47734e-06	2.01987e-06
-6.36963e-06	5.70891e-07	4.27413e-06	1.35808e-06	-2.37949e-06	2.03501e-06
-6.27178e-06	5.68313e-07	4.37198e-06	1.36009e-06	-2.28164e-06	2.02146e-06
-6.17393e-06	5.6795e-07	4.46982e-06	1.36186e-06	-2.1838e-06	2.02399e-06
-6.07609e-06	5.67849e-07	4.56767e-06	1.36268e-06	-2.08595e-06	2.02384e-06
-5.97824e-06	5.68762e-07	4.66552e-06	1.36308e-06	-1.9881e-06	2.02384e-06
-5.88039e-06	5.70824e-07	4.76337e-06	1.36323e-06	-1.89025e-06	2.0226e-06
-5.78254e-06	5.6949e-07	4.86121e-06	1.36263e-06	-1.79241e-06	2.02258e-06
-5.6847e-06	5.69682e-07	4.95906e-06	1.36143e-06	-1.69456e-06	2.02295e-06
-5.58685e-06	5.6969e-07	5.05691e-06	1.36236e-06	-1.59671e-06	2.02349e-06
-5.489e-06	5.69173e-07	5.15476e-06	1.36359e-06	-1.49886e-06	2.02388e-06
-5.39116e-06	5.67299e-07	5.2526e-06	1.36431e-06	-1.40102e-06	2.02368e-06
-5.29331e-06	5.67245e-07	5.35045e-06	1.3633e-06	-1.30317e-06	2.02259e-06
-5.19546e-06	5.66795e-07	5.4483e-06	1.36402e-06	-1.20532e-06	2.02432e-06
-5.09761e-06	5.67242e-07	5.54614e-06	1.36281e-06	-1.10748e-06	2.0244e-06
-4.99977e-06	5.66761e-07	5.64399e-06	1.36254e-06	-1.00963e-06	2.02129e-06
-4.90192e-06	5.67523e-07	5.74184e-06	1.36149e-06	-9.11781e-07	2.02042e-06
-4.80407e-06	5.68911e-07	5.83969e-06	1.36411e-06	-8.13933e-07	2.02055e-06
-4.70622e-06	5.66815e-07	5.93753e-06	1.36632e-06	-7.16086e-07	2.02177e-06
-4.60838e-06	5.66948e-07	6.03538e-06	1.36558e-06	-6.18239e-07	2.02228e-06
-4.51053e-06	5.68862e-07	6.13323e-06	1.36711e-06	-5.20391e-07	2.02408e-06
-4.41268e-06	5.69074e-07	6.23108e-06	1.36714e-06	-4.22544e-07	2.02158e-06
-4.31483e-06	5.67316e-07	6.32892e-06	1.3688e-06	-3.24697e-07	2.02218e-06
-4.21699e-06	5.67868e-07	6.42677e-06	1.37024e-06	-2.26849e-07	2.02204e-06
-4.11914e-06	5.67667e-07	6.52462e-06	1.3716e-06	-1.29002e-07	2.0233e-06
-4.02129e-06	5.66361e-07	6.62247e-06	1.37426e-06	-3.11545e-08	2.0241e-06
-3.92344e-06	5.66098e-07	6.72031e-06	1.38042e-06	6.66928e-08	2.02089e-06
-3.8256e-06	5.66709e-07	6.81816e-06	1.38892e-06	1.6454e-07	2.02019e-06
-3.72775e-06	5.65796e-07	6.91601e-06	1.4022e-06	2.62388e-07	2.02096e-06
-3.6299e-06	5.66715e-07	7.01386e-06	1.42668e-06	3.60235e-07	2.02144e-06
-3.53206e-06	5.67246e-07	7.1117e-06	1.45487e-06	4.58082e-07	2.02226e-06
-3.43421e-06	5.69238e-07	7.20955e-06	1.47328e-06	5.5593e-07	2.02067e-06
-3.33636e-06	5.69315e-07	7.3074e-06	1.47543e-06	6.53777e-07	2.02107e-06
-3.23851e-06	5.6874e-07	7.40524e-06	1.44573e-06	7.51624e-07	2.02345e-06
-3.14067e-06	5.66621e-07	7.50309e-06	1.32768e-06	8.49472e-07	2.02333e-06
-3.04282e-06	5.65997e-07	7.60094e-06	1.1501e-06	9.47319e-07	2.02473e-06
-2.94497e-06	5.67603e-07	7.69879e-06	9.8789e-07	1.04517e-06	2.02528e-06
-2.84712e-06	5.69075e-07	7.79663e-06	9.43199e-07	1.14301e-06	2.02361e-06
-2.74928e-06	5.68867e-07	7.89448e-06	9.19404e-07	1.24086e-06	2.02517e-06
-2.65143e-06	5.68174e-07	7.99233e-06	9.13868e-07	1.33871e-06	2.02803e-06
-2.55358e-06	5.67486e-07	8.09018e-06	9.37047e-07	1.43656e-06	2.02564e-06
-2.45573e-06	5.66131e-07	8.18802e-06	9.66964e-07	1.5344e-06	2.0266e-06
-2.35789e-06	5.65355e-07	8.28587e-06	1.00198e-06	1.63225e-06	2.02495e-06
-2.26004e-06	5.65002e-07	8.38372e-06	1.43827e-06	1.7301e-06	2.02386e-06
-2.16219e-06	5.64981e-07	8.48157e-06	1.50112e-06	1.82795e-06	2.02098e-06
-2.06434e-06	5.66233e-07	8.57941e-06	1.53712e-06	1.92579e-06	2.02221e-06
-1.9665e-06	5.68814e-07	8.67726e-06	1.54445e-06	2.02364e-06	2.02266e-06
-1.86865e-06	5.66814e-07	8.77511e-06	1.52698e-06	2.12149e-06	2.02247e-06
-1.7708e-06	5.66105e-07	8.87296e-06	1.46512e-06	2.21933e-06	2.02926e-06
-1.67296e-06	5.64211e-07	8.9708e-06	1.19365e-06	2.31718e-06	2.02414e-06
-1.57511e-06	5.63389e-07	9.06865e-06	1.00113e-06	2.41503e-06	2.02397e-06
-1.47726e-06	5.65186e-07	9.1665e-06	9.583e-07	2.51288e-06	2.02374e-06
-1.37941e-06	5.66202e-07	9.26434e-06	9.23797e-07	2.61072e-06	2.02201e-06
-1.28157e-06	5.67319e-07	9.36219e-06	9.13341e-07	2.70857e-06	2.0231e-06
-1.18372e-06	5.66614e-07	9.46004e-06	9.31539e-07	2.80642e-06	2.02361e-06
-1.08587e-06	5.65891e-07	9.55789e-06	9.37729e-07	2.90427e-06	2.02628e-06
-9.88024e-07	5.67122e-07	9.65573e-06	1.00357e-06	3.00211e-06	2.02422e-06
-8.90177e-07	5.65903e-07	9.75358e-06	1.38193e-06	3.09996e-06	2.02343e-06
-7.92329e-07	5.65512e-07	9.85143e-06	1.47868e-06	3.19781e-06	2.02215e-06
-6.94482e-07	5.64312e-07	9.94928e-06	1.52419e-06	3.29566e-06	2.02356e-06
-5.96635e-07	5.65586e-07	1.00471e-05	1.53669e-06	3.3935e-06	2.02738e-06
-4.98787e-07	5.62171e-07	1.0145e-05	1.52713e-06	3.49135e-06	2.02481e-06
-4.0094e-07	5.62725e-07	1.02428e-05	1.48428e-06	3.5892e-06	2.02522e-06
-3.03093e-07	5.64975e-07	1.03407e-05	1.35857e-06	3.68705e-06	2.02323e-06
-2.05245e-07	5.64265e-07	1.04385e-05	1.14984e-06	3.78489e-06	2.0226e-06
-1.07398e-07	5.63428e-07	1.05364e-05	9.89968e-07	3.88274e-06	2.02287e-06
-9.55048e-09	5.62613e-07	1.06342e-05	9.40318e-07	3.98059e-06	2.02214e-06
8.82969e-08	5.60982e-07	1.07321e-05	9.12795e-07	4.07843e-06	2.02363e-06
1.86144e-07	5.61966e-07	1.08299e-05	9.0988e-07	4.17628e-06	2.02421e-06
2.83992e-07	5.60952e-07	1.09277e-05	9.48312e-07	4.27413e-06	2.02372e-06
3.81839e-07	5.63161e-07	1.10256e-05	9.74191e-07	4.37198e-06	2.0208e-06
4.79686e-07	5.64661e-07	1.11234e-05	1.16462e-06	4.46982e-06	2.02065e-06
5.77534e-07	5.66004e-07	1.12213e-05	1.42045e-06	4.56767e-06	2.0223e-06
6.75381e-07	5.67848e-07	1.13191e-05	1.51005e-06	4.66552e-06	2.02091e-06
7.73228e-07	5.66077e-07	1.1417e-05	1.53831e-06	4.76337e-06	2.02329e-06
8.71076e-07	5.65488e-07	1.15148e-05	1.53509e-06	4.86121e-06	2.02248e-06
9.68923e-07	5.64211e-07	1.16127e-05	1.49076e-06	4.95906e-06	2.02168e-06
1.06677e-06	5.6523e-07	1.17105e-05	1.37194e-06	5.05691e-06	2.02255e-06
1.16462e-06	5.66582e-07	1.18084e-05	1.09988e-06	5.15476e-06	2.02478e-06
1.26247e-06	5.68265e-07	1.19062e-05	9.93334e-07	5.2526e-06	2.02628e-06
1.36031e-06	5.68125e-07	1.20041e-05	9.51659e-07	5.35045e-06	2.02548e-06
1.45816e-06	5.69248e-07	1.21019e-05	9.19685e-07	5.4483e-06	2.02405e-06
1.55601e-06	5.70511e-07	1.21998e-05	9.10049e-07	5.54614e-06	2.02187e-06
1.65385e-06	5.69594e-07	1.22976e-05	9.36686e-07	5.64399e-06	2.02331e-06
1.7517e-06	5.6938e-07	1.23955e-05	9.55195e-07	5.74184e-06	2.02575e-06
1.84955e-06	5.6723e-07	1.24933e-05	1.06099e-06	5.83969e-06	2.02808e-06
1.9474e-06	5.66949e-07	1.25912e-05	1.42165e-06	5.93753e-06	2.02476e-06
2.04524e-06	5.68662e-07	1.2689e-05	1.50364e-06	6.03538e-06	2.02563e-06
2.14309e-06	5.68446e-07	1.27868e-05	1.53868e-06	6.13323e-06	2.02517e-06
2.24094e-06	5.67877e-07	1.28847e-05	1.54909e-06	6.23108e-06	2.02587e-06
2.33879e-06	5.66706e-07	1.29825e-05	1.53686e-06	6.32892e-06	2.02457e-06
2.43663e-06	5.66988e-07	1.30804e-05	1.49268e-06	6.42677e-06	2.02608e-06
2.53448e-06	5.67562e-07	1.31782e-05	1.35086e-06	6.52462e-06	2.02485e-06
2.63233e-06	5.68268e-07	1.32761e-05	1.08098e-06	6.62247e-06	2.02754e-06
2.73018e-06	5.6844e-07	1.33739e-05	1.02023e-06	6.72031e-06	2.03009e-06
2.82802e-06	5.69638e-07	1.34718e-05	9.3464e-07	6.81816e-06	2.0336e-06
2.92587e-06	5.69647e-07	1.35696e-05	9.07957e-07	6.91601e-06	2.03963e-06
3.02372e-06	5.69629e-07	1.36675e-05	9.07919e-07	7.01386e-06	2.05267e-06
3.12156e-06	5.69234e-07	1.37653e-05	9.24113e-07	7.1117e-06	2.08452e-06
3.21941e-06	5.69457e-07	1.38632e-05	9.51702e-07	7.20955e-06	2.1173e-06
3.31726e-06	5.69346e-07	1.3961e-05	1.28875e-06	7.3074e-06	2.13254e-06
3.41511e-06	5.69322e-07	1.40589e-05	1.46316e-06	7.40524e-06	2.12376e-06
3.51295e-06	5.71112e-07	1.41567e-05	1.53085e-06	7.50309e-06	2.03651e-06
3.6108e-06	5.71795e-07	1.42546e-05	1.54661e-06	7.60094e-06	1.78694e-06
3.70865e-06	5.71634e-07	1.43524e-05	1.53005e-06	7.69879e-06	1.66528e-06
3.8065e-06	5.72267e-07	1.44503e-05	1.46818e-06	7.79663e-06	1.62195e-06
3.90434e-06	5.73403e-07	1.45481e-05	1.33825e-06	7.89448e-06	1.6113e-06
4.00219e-06	5.74148e-07	1.46459e-05	1.06832e-06	7.99233e-06	1.60389e-06
4.10004e-06	5.72939e-07	1.47438e-05	9.78617e-07	8.09018e-06	1.61208e-06
4.19789e-06	5.75333e-07	1.48416e-05	9.2727e-07	8.18802e-06	1.65212e-06
4.29573e-06	5.77486e-07	1.49395e-05	9.07468e-07	8.28587e-06	1.82216e-06
4.39358e-06	5.79708e-07	1.50373e-05	9.07047e-07	8.38372e-06	2.07715e-06
4.49143e-06	5.81806e-07	1.51352e-05	9.129e-07	8.48157e-06	2.14055e-06
4.58928e-06	5.86012e-07	1.5233e-05	9.85368e-07	8.57941e-06	2.13866e-06
4.68712e-06	5.90066e-07	1.53309e-05	1.29194e-06	8.67726e-06	2.13106e-06
4.78497e-06	5.93063e-07	1.54287e-05	1.4779e-06	8.77511e-06	2.10742e-06
4.88282e-06	5.94623e-07	1.55266e-05	1.53408e-06	8.87296e-06	2.08624e-06
4.98066e-06	5.96415e-07	1.56244e-05	1.55466e-06	8.9708e-06	2.08029e-06
5.07851e-06	5.99996e-07	1.57223e-05	1.55347e-06	9.06865e-06	2.10549e-06
5.17636e-06	6.05499e-07	1.58201e-05	1.52402e-06	9.1665e-06	2.12816e-06
5.27421e-06	6.11196e-07	1.5918e-05	1.44485e-06	9.26434e-06	2.13706e-06
5.37205e-06	6.14591e-07	1.60158e-05	1.24195e-06	9.36219e-06	2.11321e-06
5.4699e-06	6.18452e-07	1.61137e-05	9.87169e-07	9.46004e-06	2.04108e-06
5.56775e-06	6.22868e-07	1.62115e-05	9.35763e-07	9.55789e-06	1.82425e-06
5.6656e-06	6.30098e-07	1.63094e-05	9.05284e-07	9.65573e-06	1.68013e-06
5.76344e-06	6.36936e-07	1.64072e-05	9.05586e-07	9.75358e-06	1.64418e-06
5.86129e-06	6.47744e-07	1.6505e-05	9.0682e-07	9.85143e-06	1.60681e-06
5.95914e-06	6.68483e-07	1.66029e-05	9.46424e-07	9.94928e-06	1.60391e-06
6.05699e-06	6.75884e-07	1.67007e-05	1.00754e-06	1.00471e-05	1.62457e-06
6.15483e-06	6.90384e-07	1.67986e-05	1.4002e-06	1.0145e-05	1.66193e-06
6.25268e-06	7.00686e-07	1.68964e-05	1.48438e-06	1.02428e-05	1.72247e-06
6.35053e-06	7.18373e-07	1.69943e-05	1.53702e-06	1.03407e-05	2.00807e-06
6.44838e-06	7.36844e-07	1.70921e-05	1.55042e-06	1.04385e-05	2.08116e-06
6.54622e-06	7.56446e-07	1.719e-05	1.54242e-06	1.05364e-05	2.11955e-06
6.64407e-06	7.77374e-07	1.72878e-05	1.49868e-06	1.06342e-05	2.12174e-06
6.74192e-06	8.004e-07	1.73857e-05	1.3923e-06	1.07321e-05	2.1053e-06
6.83976e-06	8.23676e-07	1.74835e-05	1.09946e-06	1.08299e-05	2.0836e-06
6.93761e-06	8.52543e-07	1.75814e-05	9.90751e-07	1.09277e-05	2.07096e-06
7.03546e-06	8.85001e-07	1.76792e-05	9.31469e-07	1.10256e-05	2.08729e-06
7.13331e-06	9.23681e-07	1.77771e-05	9.05503e-07	1.11234e-05	2.1166e-06
7.23115e-06	9.54937e-07	1.78749e-05	9.04391e-07	1.12213e-05	2.14024e-06
7.329e-06	9.63665e-07	1.79728e-05	9.36894e-07	1.13191e-05	2.14475e-06
7.42685e-06	9.43931e-07	1.80706e-05	9.62613e-07	1.1417e-05	2.11871e-06
7.5247e-06	8.44943e-07	1.81685e-05	1.23581e-06	1.15148e-05	2.03524e-06
7.62254e-06	4.3871e-07	1.82663e-05	1.44543e-06	1.16127e-05	1.77915e-06
7.72039e-06	1.3382e-07	1.83641e-05	1.51659e-06	1.17105e-05	1.63913e-06
7.81824e-06	6.76674e-08	1.8462e-05	1.54373e-06	1.18084e-05	1.62394e-06
7.91609e-06	5.69082e-08	1.85598e-05	1.54846e-06	1.19062e-05	1.60798e-06
8.01393e-06	5.36154e-08	1.86577e-05	1.53128e-06	1.20041e-05	1.60521e-06
8.11178e-06	5.44012e-08	1.87555e-05	1.47795e-06	1.21019e-05	1.62481e-06
8.20963e-06	5.59147e-08	1.88534e-05	1.28e-06	1.21998e-05	1.68324e-06
8.30747e-06	5.8199e-08	1.89512e-05	9.97695e-07	1.22976e-05	1.78606e-06
8.40532e-06	5.73175e-08	1.90491e-05	9.61329e-07	1.23955e-05	2.021e-06
8.50317e-06	5.82821e-08	1.91469e-05	9.1735e-07	1.24933e-05	2.10214e-06
8.60102e-06	5.75308e-08	1.92448e-05	9.03762e-07	1.25912e-05	2.12959e-06
8.69886e-06	5.3788e-08	1.93426e-05	9.03924e-07	1.2689e-05	2.12815e-06
8.79671e-06	5.61351e-08	1.94405e-05	9.61729e-07	1.27868e-05	2.10521e-06
8.89456e-06	5.29878e-08	1.95383e-05	1.02475e-06	1.28847e-05	2.08346e-06
8.99241e-06	5.29277e-08	1.96362e-05	1.28503e-06	1.29825e-05	2.07204e-06
9.09025e-06	5.26507e-08	1.9734e-05	1.47165e-06	1.30804e-05	2.08868e-06
9.1881e-06	5.41501e-08	1.98319e-05	1.52953e-06	1.31782e-05	2.11974e-06
9.28595e-06	5.23518e-08	1.99297e-05	1.54233e-06	1.32761e-05	2.13878e-06
9.3838e-06	5.27965e-08	2.00276e-05	1.52645e-06	1.33739e-05	2.1425e-06
9.48164e-06	5.22494e-08	2.01254e-05	1.47445e-06	1.34718e-05	2.10675e-06
9.57949e-06	5.22542e-08	2.02232e-05	1.3392e-06	1.35696e-05	1.99461e-06
9.67734e-06	5.34697e-08	2.03211e-05	1.10349e-06	1.36675e-05	1.79899e-06
9.77519e-06	5.74786e-08	2.04189e-05	9.89788e-07	1.37653e-05	1.67959e-06
9.87303e-06	5.26776e-08	2.05168e-05	9.57126e-07	1.38632e-05	1.61238e-06
9.97088e-06	5.44684e-08	2.06146e-05	9.0302e-07	1.3961e-05	1.60517e-06
1.00687e-05	5.41e-08	2.07125e-05	9.01765e-07	1.40589e-05	1.60399e-06
1.01666e-05	5.50228e-08	2.08103e-05	9.06044e-07	1.41567e-05	1.65271e-06
1.02644e-05	5.49587e-08	2.09082e-05	9.45002e-07	1.42546e-05	1.72264e-06
1.03623e-05	5.47238e-08	2.1006e-05	1.28695e-06	1.43524e-05	1.9714e-06
1.04601e-05	5.61076e-08	2.11039e-05	1.46153e-06	1.44503e-05	2.05274e-06
1.0558e-05	5.69481e-08	2.12017e-05	1.53035e-06	1.45481e-05	2.10132e-06
1.06558e-05	5.67932e-08	2.12996e-05	1.55318e-06	1.46459e-05	2.11813e-06
1.07537e-05	5.6425e-08	2.13974e-05	1.54949e-06	1.47438e-05	2.11192e-06
1.08515e-05	5.64212e-08	2.14953e-05	1.51717e-06	1.48416e-05	2.08814e-06
1.09494e-05	5.66088e-08	2.15931e-05	1.43061e-06	1.49395e-05	2.06752e-06
1.10472e-05	5.62793e-08	2.1691e-05	1.20146e-06	1.50373e-05	2.06324e-06
1.1145e-05	5.78831e-08	2.17888e-05	1.02622e-06	1.51352e-05	2.08151e-06
1.12429e-05	5.82046e-08	2.18867e-05	9.47533e-07	1.5233e-05	2.10727e-06
1.13407e-05	5.69567e-08	2.19845e-05	9.06857e-07	1.53309e-05	2.12346e-06
1.14386e-05	5.70309e-08	2.20823e-05	9.01222e-07	1.54287e-05	2.12078e-06
1.15364e-05	5.83828e-08	2.21802e-05	9.12634e-07	1.55266e-05	2.07506e-06
1.16343e-05	5.86451e-08	2.2278e-05	9.44888e-07	1.56244e-05	1.96873e-06
1.17321e-05	5.7207e-08	2.23759e-05	1.02942e-06	1.57223e-05	1.7098e-06
1.183e-05	5.74029e-08	2.24737e-05	1.38201e-06	1.58201e-05	1.68564e-06
1.19278e-05	6.28029e-08	2.25716e-05	1.49457e-06	1.5918e-05	1.60911e-06
1.20257e-05	6.11247e-08	2.26694e-05	1.5287e-06	1.60158e-05	1.60224e-06
1.21235e-05	5.93983e-08	2.27673e-05	1.52988e-06	1.61137e-05	1.63624e-06
1.22214e-05	5.98405e-08	2.28651e-05	1.49968e-06	1.62115e-05	1.68652e-06
1.23192e-05	6.0607e-08	2.2963e-05	1.43921e-06	1.63094e-05	1.76846e-06
1.24171e-05	6.08713e-08	2.30608e-05	1.24505e-06	1.64072e-05	2.03248e-06
1.25149e-05	6.01312e-08	2.31587e-05	9.94864e-07	1.6505e-05	2.05522e-06
1.26128e-05	6.09489e-08	2.32565e-05	9.58705e-07	1.66029e-05	2.10596e-06
1.27106e-05	6.14658e-08	2.33544e-05	9.11636e-07	1.67007e-05	2.11439e-06
1.28085e-05	6.14744e-08	2.34522e-05	9.00683e-07	1.67986e-05	2.10601e-06
1.29063e-05	6.03676e-08	2.35501e-05	9.00571e-07	1.68964e-05	2.08589e-06
1.30041e-05	6.20562e-08	2.36479e-05	9.33206e-07	1.69943e-05	2.0743e-06
1.3102e-05	6.20514e-08	2.37458e-05	9.92845e-07	1.70921e-05	2.08316e-06
1.31998e-05	6.1443e-08	2.38436e-05	1.33375e-06	1.719e-05	2.1089e-06
1.32977e-05	6.1605e-08	2.39414e-05	1.4782e-06	1.72878e-05	2.12421e-06
1.33955e-05	6.17273e-08	2.40393e-05	1.53106e-06	1.73857e-05	2.11468e-06
1.34934e-05	6.30417e-08	2.41371e-05	1.54604e-06	1.74835e-05	2.07433e-06
1.35912e-05	6.32785e-08	2.4235e-05	1.53684e-06	1.75814e-05	1.98619e-06
1.36891e-05	6.30289e-08	2.43328e-05	1.50042e-06	1.76792e-05	1.78463e-06
1.37869e-05	6.2526e-08	2.44307e-05	1.41726e-06	1.77771e-05	1.71112e-06
1.38848e-05	6.32342e-08	2.45285e-05	1.24572e-06	1.78749e-05	1.61854e-06
1.39826e-05	6.28909e-08	2.46264e-05	9.86681e-07	1.79728e-05	1.60257e-06
1.40805e-05	6.42032e-08	2.47242e-05	9.33347e-07	1.80706e-05	1.60219e-06
1.41783e-05	6.31007e-08	2.48221e-05	9.01452e-07	1.81685e-05	1.66862e-06
1.42762e-05	6.2882e-08	2.49199e-05	8.97645e-07	1.82663e-05	1.73801e-06
1.4374e-05	6.40322e-08	2.50178e-05	8.99527e-07	1.83641e-05	1.92136e-06
1.44719e-05	6.38054e-08	2.51156e-05	9.34067e-07	1.8462e-05	2.04017e-06
1.45697e-05	6.39536e-08	2.52135e-05	9.9152e-07	1.85598e-05	2.10397e-06
1.46676e-05	6.48194e-08	2.53113e-05	1.35728e-06	1.86577e-05	2.12332e-06
1.47654e-05	6.48446e-08	2.54092e-05	1.50718e-06	1.87555e-05	2.12237e-06
1.48632e-05	6.4449e-08	2.5507e-05	1.55052e-06	1.88534e-05	2.10223e-06
1.49611e-05	6.35523e-08	2.56049e-05	1.55722e-06	1.89512e-05	2.08571e-06
1.50589e-05	6.29246e-08	2.57027e-05	1.53238e-06	1.90491e-05	2.09037e-06
1.51568e-05	6.2526e-08	2.58005e-05	1.42071e-06	1.91469e-05	2.12224e-06
1.52546e-05	6.29129e-08	2.58984e-05	1.15203e-06	1.92448e-05	2.14813e-06
1.53525e-05	6.27307e-08	2.59962e-05	9.56139e-07	1.93426e-05	2.15548e-06
1.54503e-05	6.28536e-08	2.60941e-05	9.46173e-07	1.94405e-05	2.14657e-06
1.55482e-05	6.604e-08	2.61919e-05	9.06849e-07	1.95383e-05	2.06107e-06
1.5646e-05	6.56506e-08	2.62898e-05	8.97768e-07	1.96362e-05	1.85068e-06
1.57439e-05	6.46707e-08	2.63876e-05	9.06912e-07	1.9734e-05	1.65756e-06
1.58417e-05	6.32125e-08	2.64855e-05	9.53276e-07	1.98319e-05	1.62829e-06
1.59396e-05	6.18652e-08	2.65833e-05	1.18794e-06	1.99297e-05	1.60308e-06
1.60374e-05	6.23905e-08	2.66812e-05	1.41672e-06	2.00276e-05	1.6019e-06
1.61353e-05	6.20699e-08	2.6779e-05	1.49676e-06	2.01254e-05	1.64987e-06
1.62331e-05	6.2396e-08	2.68769e-05	1.53615e-06	2.02232e-05	1.74932e-06
1.6331e-05	6.37474e-08	2.69747e-05	1.54477e-06	2.03211e-05	1.88455e-06
1.64288e-05	6.49295e-08	2.70726e-05	1.53325e-06	2.04189e-05	2.05391e-06
1.65267e-05	6.54127e-08	2.71704e-05	1.49153e-06	2.05168e-05	2.10829e-06
1.66245e-05	6.50587e-08	2.72683e-05	1.37735e-06	2.06146e-05	2.1295e-06
1.67223e-05	6.50614e-08	2.73661e-05	1.1422e-06	2.07125e-05	2.1301e-06
1.68202e-05	6.50191e-08	2.7464e-05	9.76314e-07	2.08103e-05	2.11837e-06
1.6918e-05	6.50402e-08	2.75618e-05	9.19669e-07	2.09082e-05	2.09883e-06
1.70159e-05	6.5043e-08	2.76596e-05	8.9824e-07	2.1006e-05	2.08084e-06
1.71137e-05	6.58358e-08	2.77575e-05	9.01408e-07	2.11039e-05	2.07788e-06
1.72116e-05	6.60013e-08	2.78553e-05	8.97855e-07	2.12017e-05	2.09801e-06
1.73094e-05	6.60624e-08	2.79532e-05	9.31053e-07	2.12996e-05	2.12262e-06
1.74073e-05	6.5459e-08	2.8051e-05	1.07427e-06	2.13974e-05	2.1288e-06
1.75051e-05	6.52434e-08	2.81489e-05	1.45314e-06	2.14953e-05	2.10586e-06
1.7603e-05	6.43908e-08	2.82467e-05	1.51573e-06	2.15931e-05	2.04741e-06
1.77008e-05	6.573e-08	2.83446e-05	1.54181e-06	2.1691e-05	1.88962e-06
1.77987e-05	6.5974e-08	2.84424e-05	1.54169e-06	2.17888e-05	1.71885e-06
1.78965e-05	6.7077e-08	2.85403e-05	1.51573e-06	2.18867e-05	1.65976e-06
1.79944e-05	6.78161e-08	2.86381e-05	1.43967e-06	2.19845e-05	1.60403e-06
1.80922e-05	6.81265e-08	2.8736e-05	1.24383e-06	2.20823e-05	1.6017e-06
1.81901e-05	6.7879e-08	2.88338e-05	1.02323e-06	2.21802e-05	1.62954e-06
1.82879e-05	6.7121e-08	2.89317e-05	9.34577e-07	2.2278e-05	1.69999e-06
1.83858e-05	6.56329e-08	2.90295e-05	9.03937e-07	2.23759e-05	1.74173e-06
1.84836e-05	6.41913e-08	2.91274e-05	8.98554e-07	2.24737e-05	2.01315e-06
1.85814e-05	6.3998e-08	2.92252e-05	8.9686e-07	2.25716e-05	2.09079e-06
1.86793e-05	6.42719e-08	2.93231e-05	9.23927e-07	2.26694e-05	2.12525e-06
1.87771e-05	6.49938e-08	2.94209e-05	9.40199e-07	2.27673e-05	2.12745e-06
1.8875e-05	6.50846e-08	2.95187e-05	1.34752e-06	2.28651e-05	2.1128e-06
1.89728e-05	6.63992e-08	2.96166e-05	1.49164e-06	2.2963e-05	2.08871e-06
1.90707e-05	6.6295e-08	2.97144e-05	1.54144e-06	2.30608e-05	2.07187e-06
1.91685e-05	6.73235e-08	2.98123e-05	1.55113e-06	2.31587e-05	2.07545e-06
1.92664e-05	6.71368e-08	2.99101e-05	1.53719e-06	2.32565e-05	2.09895e-06
1.93642e-05	6.73215e-08	3.0008e-05	1.49136e-06	2.33544e-05	2.12279e-06
1.94621e-05	6.68414e-08	3.01058e-05	1.38658e-06	2.34522e-05	2.13001e-06
1.95599e-05	6.6757e-08	3.02037e-05	1.15511e-06	2.35501e-05	2.11172e-06
1.96578e-05	6.64739e-08	3.03015e-05	9.87577e-07	2.36479e-05	2.00017e-06
1.97556e-05	6.74598e-08	3.03994e-05	9.37626e-07	2.37458e-05	1.80449e-06
1.98535e-05	6.78772e-08	3.04972e-05	9.01694e-07	2.38436e-05	1.65232e-06
1.99513e-05	6.83964e-08	3.05951e-05	8.95551e-07	2.39414e-05	1.62493e-06
2.00492e-05	6.88396e-08	3.06929e-05	9.10828e-07	2.40393e-05	1.60333e-06
2.0147e-05	6.87113e-08	3.07908e-05	9.63838e-07	2.41371e-05	1.60376e-06
2.02449e-05	6.8873e-08	3.08886e-05	1.17281e-06	2.4235e-05	1.61583e-06
2.03427e-05	6.92879e-08	3.09865e-05	1.43802e-06	2.43328e-05	1.69848e-06
2.04405e-05	6.87676e-08	3.10843e-05	1.50275e-06	2.44307e-05	1.87823e-06
2.05384e-05	6.881e-08	3.11822e-05	1.53392e-06	2.45285e-05	2.08204e-06
2.06362e-05	6.79649e-08	3.128e-05	1.53377e-06	2.46264e-05	2.11732e-06
2.07341e-05	6.7802e-08	3.13778e-05	1.50448e-06	2.47242e-05	2.13674e-06
2.08319e-05	6.82497e-08	3.14757e-05	1.41581e-06	2.48221e-05	2.13664e-06
2.09298e-05	6.85454e-08	3.15735e-05	1.17338e-06	2.49199e-05	2.12164e-06
2.10276e-05	6.96292e-08	3.16714e-05	9.86584e-07	2.50178e-05	2.10157e-06
2.11255e-05	6.95058e-08	3.17692e-05	9.36453e-07	2.51156e-05	2.09393e-06
2.12233e-05	6.99176e-08	3.18671e-05	8.98106e-07	2.52135e-05	2.11337e-06
2.13212e-05	7.02548e-08	3.19649e-05	8.95303e-07	2.53113e-05	2.13661e-06
2.1419e-05	7.04679e-08	3.20628e-05	8.97029e-07	2.54092e-05	2.14104e-06
2.15169e-05	7.03146e-08	3.21606e-05	9.51245e-07	2.5507e-05	2.13019e-06
2.16147e-05	7.03164e-08	3.22585e-05	1.04947e-06	2.56049e-05	2.04672e-06
2.17126e-05	7.05644e-08	3.23563e-05	1.42623e-06	2.57027e-05	1.84899e-06
2.18104e-05	7.08956e-08	3.24542e-05	1.49725e-06	2.58005e-05	1.71447e-06
2.19083e-05	7.0793e-08	3.2552e-05	1.5304e-06	2.58984e-05	1.67187e-06
2.20061e-05	7.14217e-08	3.26499e-05	1.53695e-06	2.59962e-05	1.61227e-06
2.2104e-05	7.07216e-08	3.27477e-05	1.52367e-06	2.60941e-05	1.6025e-06
2.22018e-05	7.05404e-08	3.28456e-05	1.47358e-06	2.61919e-05	1.60758e-06
2.22996e-05	7.02087e-08	3.29434e-05	1.36017e-06	2.62898e-05	1.6361e-06
2.23975e-05	7.06129e-08	3.30413e-05	1.06776e-06	2.63876e-05	1.68147e-06
2.24953e-05	7.18317e-08	3.31391e-05	9.59377e-07	2.64855e-05	1.98028e-06
2.25932e-05	7.24915e-08	3.32369e-05	9.04592e-07	2.65833e-05	2.09366e-06
2.2691e-05	7.25744e-08	3.33348e-05	8.9353e-07	2.66812e-05	2.12386e-06
2.27889e-05	7.27388e-08	3.34326e-05	8.95104e-07	2.6779e-05	2.12583e-06
2.28867e-05	7.18765e-08	3.35305e-05	9.0906e-07	2.68769e-05	2.10989e-06
2.29846e-05	7.06063e-08	3.36283e-05	9.59224e-07	2.69747e-05	2.08716e-06
2.30824e-05	6.96994e-08	3.37262e-05	1.20582e-06	2.70726e-05	2.08171e-06
2.31803e-05	6.87332e-08	3.3824e-05	1.43894e-06	2.71704e-05	2.09866e-06
2.32781e-05	6.87122e-08	3.39219e-05	1.51043e-06	2.72683e-05	2.12507e-06
2.3376e-05	6.79571e-08	3.40197e-05	1.53698e-06	2.73661e-05	2.14117e-06
2.34738e-05	6.79865e-08	3.41176e-05	1.54192e-06	2.7464e-05	2.14037e-06
2.35717e-05	6.87454e-08	3.42154e-05	1.52649e-06	2.75618e-05	2.10667e-06
2.36695e-05	6.88662e-08	3.43133e-05	1.47849e-06	2.76596e-05	2.0164e-06
2.37674e-05	7.1088e-08	3.44111e-05	1.32694e-06	2.77575e-05	1.77735e-06
2.38652e-05	7.42888e-08	3.4509e-05	1.07174e-06	2.78553e-05	1.70214e-06
2.39631e-05	7.57096e-08	3.46068e-05	9.8322e-07	2.79532e-05	1.61168e-06
2.40609e-05	7.60788e-08	3.47047e-05	9.17866e-07	2.8051e-05	1.60061e-06
2.41587e-05	7.64222e-08	3.48025e-05	8.93334e-07	2.81489e-05	1.59985e-06
2.42566e-05	7.60474e-08	3.49004e-05	8.92794e-07	2.82467e-05	1.62108e-06
2.43544e-05	7.62266e-08	3.49982e-05	9.20792e-07	2.83446e-05	1.67074e-06
2.44523e-05	7.63048e-08	3.5096e-05	9.45914e-07	2.84424e-05	1.94615e-06
2.45501e-05	7.67784e-08	3.51939e-05	1.38871e-06	2.85403e-05	2.08238e-06
2.4648e-05	7.72089e-08	3.52917e-05	1.49551e-06	2.86381e-05	2.12084e-06
2.47458e-05	7.77448e-08	3.53896e-05	1.53659e-06	2.8736e-05	2.12866e-06
2.48437e-05	7.79083e-08	3.54874e-05	1.54813e-06	2.88338e-05	2.1163e-06
2.49415e-05	7.81523e-08	3.55853e-05	1.53465e-06	2.89317e-05	2.08978e-06
2.50394e-05	7.77355e-08	3.56831e-05	1.49079e-06	2.90295e-05	2.06759e-06
2.51372e-05	7.7385e-08	3.5781e-05	1.35425e-06	2.91274e-05	2.0619e-06
2.52351e-05	7.72682e-08	3.58788e-05	1.07184e-06	2.92252e-05	2.07258e-06
2.53329e-05	7.76607e-08	3.59767e-05	1.01115e-06	2.93231e-05	2.09605e-06
2.54308e-05	7.76123e-08	3.60745e-05	9.12286e-07	2.94209e-05	2.11152e-06
2.55286e-05	7.80996e-08	3.61724e-05	8.91329e-07	2.95187e-05	2.10924e-06
2.56265e-05	7.85646e-08	3.62702e-05	8.92002e-07	2.96166e-05	2.0714e-06
2.57243e-05	7.91573e-08	3.63681e-05	9.28934e-07	2.97144e-05	1.98614e-06
2.58222e-05	7.96354e-08	3.64659e-05	9.92571e-07	2.98123e-05	1.79247e-06
2.592e-05	7.97588e-08	3.65638e-05	1.27134e-06	2.99101e-05	1.70137e-06
2.60178e-05	7.97667e-08	3.66616e-05	1.44522e-06	3.0008e-05	1.62957e-06
2.61157e-05	7.92307e-08	3.67595e-05	1.52141e-06	3.01058e-05	1.59907e-06
2.62135e-05	7.89203e-08	3.68573e-05	1.54294e-06	3.02037e-05	1.60241e-06
2.63114e-05	7.8731e-08	3.69551e-05	1.53759e-06	3.03015e-05	1.64161e-06
2.64092e-05	7.83071e-08	3.7053e-05	1.49718e-06	3.03994e-05	1.69457e-06
2.65071e-05	7.80692e-08	3.71508e-05	1.35644e-06	3.04972e-05	1.86784e-06
2.66049e-05	7.86604e-08	3.72487e-05	1.04263e-06	3.05951e-05	2.0427e-06
2.67028e-05	7.90351e-08	3.73465e-05	9.5321e-07	3.06929e-05	2.10423e-06
2.68006e-05	7.93182e-08	3.74444e-05	9.03254e-07	3.07908e-05	2.12063e-06
2.68985e-05	7.96661e-08	3.75422e-05	8.91069e-07	3.08886e-05	2.11253e-06
2.69963e-05	8.04093e-08	3.76401e-05	8.91524e-07	3.09865e-05	2.09076e-06
2.70942e-05	7.99286e-08	3.77379e-05	9.05571e-07	3.10843e-05	2.07075e-06
2.7192e-05	8.0223e-08	3.78358e-05	9.55561e-07	3.11822e-05	2.06722e-06
2.72899e-05	8.0034e-08	3.79336e-05	1.32824e-06	3.128e-05	2.09199e-06
2.73877e-05	8.0009e-08	3.80315e-05	1.46132e-06	3.13778e-05	2.12273e-06
2.74856e-05	8.03487e-08	3.81293e-05	1.51525e-06	3.14757e-05	2.13653e-06
2.75834e-05	8.05664e-08	3.82272e-05	1.54041e-06	3.15735e-05	2.12849e-06
2.76813e-05	8.07009e-08	3.8325e-05	1.54278e-06	3.16714e-05	2.06848e-06
2.77791e-05	8.11456e-08	3.84229e-05	1.52303e-06	3.17692e-05	1.87165e-06
2.78769e-05	8.15819e-08	3.85207e-05	1.46914e-06	3.18671e-05	1.69777e-06
2.79748e-05	8.17558e-08	3.86186e-05	1.26466e-06	3.19649e-05	1.61373e-06
2.80726e-05	8.17029e-08	3.87164e-05	9.83299e-07	3.20628e-05	1.59849e-06
2.81705e-05	8.24121e-08	3.88142e-05	9.27224e-07	3.21606e-05	1.59774e-06
2.82683e-05	8.26148e-08	3.89121e-05	9.01276e-07	3.22585e-05	1.64986e-06
2.83662e-05	8.26979e-08	3.90099e-05	8.95241e-07	3.23563e-05	1.7453e-06
2.8464e-05	8.25831e-08	3.91078e-05	8.90053e-07	3.24542e-05	1.81981e-06
2.85619e-05	8.22798e-08	3.92056e-05	9.50096e-07	3.2552e-05	2.07759e-06
2.86597e-05	8.19715e-08	3.93035e-05	9.92039e-07	3.26499e-05	2.10803e-06
2.87576e-05	8.23746e-08	3.94013e-05	1.3099e-06	3.27477e-05	2.12206e-06
2.88554e-05	8.27018e-08	3.94992e-05	1.44927e-06	3.28456e-05	2.12277e-06
2.89533e-05	8.32164e-08	3.9597e-05	1.50621e-06	3.29434e-05	2.10538e-06
2.90511e-05	8.44719e-08	3.96949e-05	1.52422e-06	3.30413e-05	2.08697e-06
2.9149e-05	8.49349e-08	3.97927e-05	1.51779e-06	3.31391e-05	2.07586e-06
2.92468e-05	8.53491e-08	3.98906e-05	1.47758e-06	3.32369e-05	2.07804e-06
2.93447e-05	8.54431e-08	3.99884e-05	1.40333e-06	3.33348e-05	2.10578e-06
2.94425e-05	8.57865e-08	4.00863e-05	1.17228e-06	3.34326e-05	2.12902e-06
2.95404e-05	8.58749e-08	4.01841e-05	1.02488e-06	3.35305e-05	2.13377e-06
2.96382e-05	8.58691e-08	4.0282e-05	9.57376e-07	3.36283e-05	2.11723e-06
2.9736e-05	8.56378e-08	4.03798e-05	9.10326e-07	3.37262e-05	2.02972e-06
2.98339e-05	8.56659e-08	4.04777e-05	8.91357e-07	3.3824e-05	1.75207e-06
2.99317e-05	8.58866e-08	4.05755e-05	9.03945e-07	3.39219e-05	1.71142e-06
3.00296e-05	8.52626e-08	4.06733e-05	9.37479e-07	3.40197e-05	1.65684e-06
3.01274e-05	8.56069e-08	4.07712e-05	1.29363e-06	3.41176e-05	1.59737e-06
3.02253e-05	8.61398e-08	4.0869e-05	1.47495e-06	3.42154e-05	1.59627e-06
3.03231e-05	8.73685e-08	4.09669e-05	1.52547e-06	3.43133e-05	1.6505e-06
3.0421e-05	8.75167e-08	4.10647e-05	1.54786e-06	3.44111e-05	1.72141e-06
3.05188e-05	8.78905e-08	4.11626e-05	1.54723e-06	3.4509e-05	1.90506e-06
3.06167e-05	8.80539e-08	4.12604e-05	1.52249e-06	3.46068e-05	2.04234e-06
3.07145e-05	8.78519e-08	4.13583e-05	1.4492e-06	3.47047e-05	2.09383e-06
3.08124e-05	8.75511e-08	4.14561e-05	1.17744e-06	3.48025e-05	2.11068e-06
3.09102e-05	8.78443e-08	4.1554e-05	9.72903e-07	3.49004e-05	2.10262e-06
3.10081e-05	8.8177e-08	4.16518e-05	9.49894e-07	3.49982e-05	2.08307e-06
3.11059e-05	8.90575e-08	4.17497e-05	8.94128e-07	3.5096e-05	2.06322e-06
3.12038e-05	8.91268e-08	4.18475e-05	8.87598e-07	3.51939e-05	2.05998e-06
3.13016e-05	8.94752e-08	4.19454e-05	8.92575e-07	3.52917e-05	2.07939e-06
3.13995e-05	8.97648e-08	4.20432e-05	9.18629e-07	3.53896e-05	2.107e-06
3.14973e-05	9.08571e-08	4.21411e-05	1.03199e-06	3.54874e-05	2.1224e-06
3.15951e-05	9.09517e-08	4.22389e-05	1.40546e-06	3.55853e-05	2.11627e-06
3.1693e-05	9.05906e-08	4.23368e-05	1.49729e-06	3.56831e-05	2.0816e-06
3.17908e-05	9.07429e-08	4.24346e-05	1.5326e-06	3.5781e-05	1.97781e-06
3.18887e-05	9.09961e-08	4.25324e-05	1.53726e-06	3.58788e-05	1.73844e-06
3.19865e-05	9.10216e-08	4.26303e-05	1.51659e-06	3.59767e-05	1.63638e-06
3.20844e-05	9.1104e-08	4.27281e-05	1.44606e-06	3.60745e-05	1.60943e-06
3.21822e-05	9.14797e-08	4.2826e-05	1.24126e-06	3.61724e-05	1.59575e-06
3.22801e-05	9.21231e-08	4.29238e-05	1.03763e-06	3.62702e-05	1.59261e-06
3.23779e-05	9.16252e-08	4.30217e-05	9.25515e-07	3.63681e-05	1.66687e-06
3.24758e-05	9.18439e-08	4.31195e-05	8.8792e-07	3.64659e-05	1.75243e-06
3.25736e-05	9.22774e-08	4.32174e-05	8.85556e-07	3.65638e-05	1.98264e-06
3.26715e-05	9.25265e-08	4.33152e-05	8.86123e-07	3.66616e-05	2.07334e-06
3.27693e-05	9.24358e-08	4.34131e-05	9.08033e-07	3.67595e-05	2.1157e-06
3.28672e-05	9.20963e-08	4.35109e-05	1.06998e-06	3.68573e-05	2.12488e-06
3.2965e-05	9.22526e-08	4.36088e-05	1.40464e-06	3.69551e-05	2.11075e-06
3.30629e-05	9.27997e-08	4.37066e-05	1.48826e-06	3.7053e-05	2.08693e-06
3.31607e-05	9.36777e-08	4.38045e-05	1.52985e-06	3.71508e-05	2.06572e-06
3.32586e-05	9.37768e-08	4.39023e-05	1.54041e-06	3.72487e-05	2.06289e-06
3.33564e-05	9.39605e-08	4.40002e-05	1.52866e-06	3.73465e-05	2.08536e-06
3.34542e-05	9.41325e-08	4.4098e-05	1.49084e-06	3.74444e-05	2.11427e-06
3.35521e-05	9.40132e-08	4.41959e-05	1.40572e-06	3.75422e-05	2.12735e-06
3.36499e-05	9.42238e-08	4.42937e-05	1.07533e-06	3.76401e-05	2.12299e-06
3.37478e-05	9.41135e-08	4.43915e-05	9.27435e-07	3.77379e-05	2.07782e-06
3.38456e-05	9.42592e-08	4.44894e-05	8.97448e-07	3.78358e-05	1.94428e-06
3.39435e-05	9.41318e-08	4.45872e-05	8.79313e-07	3.79336e-05	1.70535e-06
3.40413e-05	9.45055e-08	4.46851e-05	8.81176e-07	3.80315e-05	1.64733e-06
3.41392e-05	9.49583e-08	4.47829e-05	9.15825e-07	3.81293e-05	1.59447e-06
3.4237e-05	9.53483e-08	4.48808e-05	9.82525e-07	3.82272e-05	1.5905e-06
3.43349e-05	9.55781e-08	4.49786e-05	1.31534e-06	3.8325e-05	1.59706e-06
3.44327e-05	9.53939e-08	4.50765e-05	1.43455e-06	3.84229e-05	1.66314e-06
3.45306e-05	9.52877e-08	4.51743e-05	1.4893e-06	3.85207e-05	1.69689e-06
3.46284e-05	9.51162e-08	4.52722e-05	1.50932e-06	3.86186e-05	1.90206e-06
3.47263e-05	9.43548e-08	4.537e-05	1.50129e-06	3.87164e-05	2.06912e-06
3.48241e-05	9.46936e-08	4.54679e-05	1.45711e-06	3.88142e-05	2.11342e-06
3.4922e-05	9.46543e-08	4.55657e-05	1.37224e-06	3.89121e-05	2.12218e-06
3.50198e-05	9.47334e-08	4.56636e-05	1.08389e-06	3.90099e-05	2.10842e-06
3.51177e-05	9.47073e-08	4.57614e-05	9.82477e-07	3.91078e-05	2.08319e-06
3.52155e-05	9.47189e-08	4.58593e-05	9.21349e-07	3.92056e-05	2.06452e-06
3.53133e-05	9.50921e-08	4.59571e-05	8.76638e-07	3.93035e-05	2.07403e-06
3.54112e-05	9.51702e-08	4.6055e-05	8.73002e-07	3.94013e-05	2.10353e-06
3.5509e-05	9.49969e-08	4.61528e-05	8.90278e-07	3.94992e-05	2.1252e-06
3.56069e-05	9.44954e-08	4.62506e-05	9.45566e-07	3.9597e-05	2.13043e-06
3.57047e-05	9.3891e-08	4.63485e-05	1.32609e-06	3.96949e-05	2.10294e-06
3.58026e-05	9.37481e-08	4.64463e-05	1.46029e-06	3.97927e-05	2.03651e-06
3.59004e-05	9.20981e-08	4.65442e-05	1.5048e-06	3.98906e-05	1.8119e-06
3.59983e-05	9.17882e-08	4.6642e-05	1.51595e-06	3.99884e-05	1.64218e-06
3.60961e-05	9.1122e-08	4.67399e-05	1.50508e-06	4.00863e-05	1.62359e-06
3.6194e-05	9.11294e-08	4.68377e-05	1.46454e-06	4.01841e-05	1.5777e-06
3.62918e-05	9.22227e-08	4.69356e-05	1.31612e-06	4.0282e-05	1.57937e-06
3.63897e-05	9.38995e-08	4.70334e-05	9.68532e-07	4.03798e-05	1.59948e-06
3.64875e-05	9.65416e-08	4.71313e-05	9.18884e-07	4.04777e-05	1.65921e-06
3.65854e-05	9.75524e-08	4.72291e-05	8.64338e-07	4.05755e-05	1.81114e-06
3.66832e-05	9.85951e-08	4.7327e-05	8.60339e-07	4.06733e-05	2.01818e-06
3.67811e-05	9.84838e-08	4.74248e-05	8.62624e-07	4.07712e-05	2.09279e-06
3.68789e-05	9.82175e-08	4.75227e-05	8.95109e-07	4.0869e-05	2.11651e-06
3.69768e-05	9.7863e-08	4.76205e-05	1.15117e-06	4.09669e-05	2.11628e-06
3.70746e-05	9.75592e-08	4.77184e-05	1.40093e-06	4.10647e-05	2.09625e-06
3.71724e-05	9.67805e-08	4.78162e-05	1.47821e-06	4.11626e-05	2.07351e-06
3.72703e-05	9.62061e-08	4.79141e-05	1.49846e-06	4.12604e-05	2.05687e-06
3.73681e-05	9.63599e-08	4.80119e-05	1.4883e-06	4.13583e-05	2.07089e-06
3.7466e-05	9.73752e-08	4.81097e-05	1.43848e-06	4.14561e-05	2.10144e-06
3.75638e-05	9.6818e-08	4.82076e-05	1.3108e-06	4.1554e-05	2.11666e-06
3.76617e-05	9.75982e-08	4.83054e-05	9.60681e-07	4.16518e-05	2.11383e-06
3.77595e-05	9.50504e-08	4.84033e-05	9.13612e-07	4.17497e-05	2.0748e-06
3.78574e-05	9.29404e-08	4.85011e-05	8.54615e-07	4.18475e-05	1.92074e-06

## Sheet: Fig. 2e
Scanning power (mW)	Height (m) for 300 nm sample	Error bar (m)	Scanning power (mW)	Height (m) for 500 nm sample	Error bar (m)	Scanning power (mW)	Height (m) for 700 nm sample	Error bar (m)
50	7.11809e-07	9.86343e-09	50	4.47362e-07	1.45378e-08	35	2.13975e-07	1.45524e-09
47.5	6.86433e-07	7.58512e-09	47.5	4.4114e-07	9.63007e-09	37.5	2.19793e-07	2.22764e-09
45	6.59429e-07	8.4174e-09	45	4.3828e-07	8.43086e-09	40	2.29016e-07	3.5254e-09
42.5	6.13994e-07	3.18706e-08	42.5	4.33168e-07	8.84971e-09	42.5	2.46106e-07	6.998e-09
40	5.33097e-07	3.27566e-08	40	4.29985e-07	8.10452e-09	45	2.71005e-07	4.79593e-09
37.5	4.5516e-07	3.39486e-08	37.5	4.12778e-07	1.15131e-08	47.5	2.92558e-07	6.68949e-09
35	3.85014e-07	2.60964e-08	35	3.96358e-07	2.43061e-08	50	3.02061e-07	8.17172e-09

## Sheet: Fig.2f
Scanning speed (µm/s)	Height (m) for 300 nm sample	Error bar (m)	Height (m) for 500 nm sample	Error bar (m)	Height (m) for 700 nm sample	Error bar (m)
500	6.97741e-07	1.36473e-08	4.61883e-07	1.24156e-08	3.36673e-07	6.07258e-09
1000	7.05663e-07	2.1968e-08	4.58015e-07	1.14983e-08	3.30792e-07	6.64976e-09
1500	7.11809e-07	9.86343e-09	4.47005e-07	1.50462e-08	3.01162e-07	1.01596e-08
2000	6.73841e-07	2.21682e-08	4.30745e-07	7.54664e-09	3.19725e-07	9.7962e-09
2500	6.04666e-07	2.64514e-08	4.09393e-07	1.32697e-08	2.76692e-07	7.15304e-09
3000	5.08132e-07	4.34438e-08	3.90189e-07	1.3289e-08	2.51269e-07	1.6953e-08
3500	3.58113e-07	1.9936e-08	3.27333e-07	1.36121e-08	2.07491e-07	2.8667e-08
4000	2.3805e-07	1.16047e-08	1.2253e-07	4.49674e-08	1.87353e-07	5.78524e-09

## Sheet: Fig. 3c
Position (m)	Relative height (m) for sample written at 4000 µm/s	Position (m)	Relative height (m) for sample written at 3500 µm/s	Position (m)	Relative height (m) for sample written at 3000 µm/s	Position (m)	Relative height (m) for sample written at 2500 µm/s	Position (m)	Relative height (m) for sample written at 2000 µm/s	Position (m)	Relative height (m) for sample written at 1500 µm/s	Position (m)	Relative height (m) for sample written at 1000 µm/s	Position (m)	Relative height (m) for sample written at 500 µm/s
-3.05022e-07	8.5197e-08	-2.6802e-07	3.80576e-07	6.99907e-08	5.03127e-07	-1.95075e-07	9.50962e-07	-2.33146e-08	1.08139e-06	1.91647e-08	1.40684e-06	-2.7656e-07	1.89769e-06	-8.3003e-07	2.50624e-06
-2.07196e-07	3.38496e-08	-1.70115e-07	2.9217e-07	1.67874e-07	4.46757e-07	-9.73094e-08	7.83062e-07	7.45835e-08	1.08365e-06	1.17204e-07	1.4163e-06	-1.78859e-07	1.79679e-06	-7.31882e-07	2.51244e-06
-1.0937e-07	9.65411e-09	-7.22106e-08	2.46959e-07	2.65758e-07	4.63759e-07	4.55977e-10	7.69208e-07	1.72482e-07	1.09272e-06	2.15243e-07	1.58994e-06	-8.11577e-08	1.79973e-06	-6.33734e-07	2.50096e-06
-1.15442e-08	-3.85857e-10	2.56939e-08	1.61354e-07	3.63641e-07	5.24924e-07	9.82213e-08	7.67065e-07	2.7038e-07	1.11354e-06	3.13282e-07	1.72794e-06	1.65435e-08	1.80151e-06	-5.35585e-07	2.48215e-06
8.62819e-08	4.93045e-08	1.23598e-07	2.11032e-07	4.61525e-07	6.86376e-07	1.95987e-07	8.35364e-07	3.68278e-07	1.32002e-06	4.11322e-07	1.75794e-06	1.14245e-07	1.803e-06	-4.37437e-07	2.4203e-06
1.84108e-07	6.53005e-08	2.21503e-07	2.389e-07	5.59409e-07	7.48677e-07	2.93752e-07	8.89053e-07	4.66176e-07	1.38359e-06	5.09361e-07	1.76643e-06	2.11946e-07	1.79752e-06	-3.39289e-07	2.30239e-06
2.81934e-07	1.43294e-07	3.19407e-07	3.83077e-07	6.57292e-07	7.56674e-07	3.91517e-07	1.00867e-06	5.64074e-07	1.41181e-06	6.074e-07	1.76775e-06	3.09647e-07	1.82395e-06	-2.41141e-07	2.15318e-06
3.7976e-07	1.6877e-07	4.17312e-07	4.26707e-07	7.55176e-07	7.51491e-07	4.89283e-07	1.07671e-06	6.61972e-07	1.41213e-06	7.05439e-07	1.76247e-06	4.07348e-07	2.02914e-06	-1.42993e-07	2.15238e-06
4.77586e-07	1.58821e-07	5.15216e-07	4.37046e-07	8.53059e-07	7.35761e-07	5.87048e-07	1.09173e-06	7.5987e-07	1.41014e-06	8.03478e-07	1.75938e-06	5.05049e-07	2.0883e-06	-4.48446e-08	2.15301e-06
5.75412e-07	1.56466e-07	6.13121e-07	4.39499e-07	9.50943e-07	7.36416e-07	6.84814e-07	1.09172e-06	8.57768e-07	1.40721e-06	9.01518e-07	1.74591e-06	6.0275e-07	2.11991e-06	5.33035e-08	2.15185e-06
6.73238e-07	1.55455e-07	7.11025e-07	4.20751e-07	1.04883e-06	7.46088e-07	7.82579e-07	1.07981e-06	9.55666e-07	1.40516e-06	9.99557e-07	1.72176e-06	7.00452e-07	2.12941e-06	1.51452e-07	2.14766e-06
7.71064e-07	1.56747e-07	8.0893e-07	4.13591e-07	1.14671e-06	7.52189e-07	8.80344e-07	1.08347e-06	1.05356e-06	1.3895e-06	1.0976e-06	1.65996e-06	7.98153e-07	2.1256e-06	2.496e-07	2.18448e-06
8.68891e-07	1.61416e-07	9.06834e-07	4.28156e-07	1.24459e-06	7.27728e-07	9.7811e-07	1.0926e-06	1.15146e-06	1.34543e-06	1.19564e-06	1.53647e-06	8.95854e-07	2.12347e-06	3.47748e-07	2.42286e-06
9.66717e-07	1.65308e-07	1.00474e-06	4.18993e-07	1.34248e-06	6.51273e-07	1.07588e-06	1.0788e-06	1.24936e-06	1.2386e-06	1.29367e-06	1.4202e-06	9.93555e-07	2.12048e-06	4.45896e-07	2.50608e-06
1.06454e-06	1.59403e-07	1.10264e-06	4.31288e-07	1.44036e-06	5.12128e-07	1.17364e-06	1.03785e-06	1.34726e-06	1.0837e-06	1.39171e-06	1.42134e-06	1.09126e-06	2.1052e-06	5.44044e-07	2.51845e-06
1.16237e-06	1.27196e-07	1.20055e-06	4.23482e-07	1.53824e-06	4.46358e-07	1.27141e-06	9.15578e-07	1.44516e-06	1.08536e-06	1.48975e-06	1.41175e-06	1.18896e-06	2.03221e-06	6.42192e-07	2.51386e-06
1.26019e-06	5.14287e-08	1.29845e-06	3.78347e-07	1.63613e-06	4.43578e-07	1.36917e-06	8.5282e-07	1.54305e-06	1.08389e-06	1.58779e-06	1.4074e-06	1.28666e-06	1.8892e-06	7.40341e-07	2.51329e-06
1.35802e-06	-3.73928e-09	1.39636e-06	2.90355e-07	1.73401e-06	4.68002e-07	1.46694e-06	7.84431e-07	1.64095e-06	1.08564e-06	1.68583e-06	1.42828e-06	1.38436e-06	1.77749e-06	8.38489e-07	2.51943e-06
1.45585e-06	-2.64271e-08	1.49426e-06	1.9807e-07	1.8319e-06	5.29296e-07	1.5647e-06	7.90886e-07	1.73885e-06	1.12126e-06	1.78387e-06	1.59229e-06	1.48206e-06	1.77665e-06	9.36637e-07	2.51811e-06
1.55367e-06	7.83468e-09	1.59217e-06	1.68927e-07	1.92978e-06	6.69659e-07	1.66247e-06	8.2257e-07	1.83675e-06	1.22461e-06	1.88191e-06	1.7066e-06	1.57976e-06	1.77971e-06	1.03479e-06	2.49497e-06
1.6515e-06	4.73165e-08	1.69007e-06	2.05342e-07	2.02766e-06	7.48961e-07	1.76023e-06	8.7565e-07	1.93465e-06	1.38947e-06	1.97995e-06	1.76264e-06	1.67746e-06	1.77791e-06	1.13293e-06	2.44458e-06
1.74933e-06	1.40576e-07	1.78797e-06	2.65143e-07	2.12555e-06	7.56853e-07	1.858e-06	9.68426e-07	2.03254e-06	1.41659e-06	2.07799e-06	1.76952e-06	1.77516e-06	1.77871e-06	1.23108e-06	2.30424e-06
1.84715e-06	1.69877e-07	1.88588e-06	3.75612e-07	2.22343e-06	7.55419e-07	1.95576e-06	1.04926e-06	2.13044e-06	1.4293e-06	2.17603e-06	1.76656e-06	1.87287e-06	1.90917e-06	1.32923e-06	2.16363e-06
1.94498e-06	1.70566e-07	1.98378e-06	4.23742e-07	2.32131e-06	7.41053e-07	2.05353e-06	1.0671e-06	2.22834e-06	1.41356e-06	2.27407e-06	1.77101e-06	1.97057e-06	2.08186e-06	1.42738e-06	2.16492e-06
2.0428e-06	1.66569e-07	2.08169e-06	4.4173e-07	2.4192e-06	7.25786e-07	2.15129e-06	1.06471e-06	2.32624e-06	1.41787e-06	2.37211e-06	1.75455e-06	2.06827e-06	2.1281e-06	1.52553e-06	2.16401e-06
2.14063e-06	1.79132e-07	2.17959e-06	4.39472e-07	2.51708e-06	7.38158e-07	2.24906e-06	1.06627e-06	2.42414e-06	1.41464e-06	2.47015e-06	1.73284e-06	2.16597e-06	2.13954e-06	1.62367e-06	2.16328e-06
2.23846e-06	1.86962e-07	2.2775e-06	4.25374e-07	2.61496e-06	7.36832e-07	2.34682e-06	1.07557e-06	2.52204e-06	1.4027e-06	2.56818e-06	1.70723e-06	2.26367e-06	2.13307e-06	1.72182e-06	2.16051e-06
2.33628e-06	1.70784e-07	2.3754e-06	4.223e-07	2.71285e-06	7.25311e-07	2.44459e-06	1.08185e-06	2.61993e-06	1.37569e-06	2.66622e-06	1.61715e-06	2.36137e-06	2.1309e-06	1.81997e-06	2.2985e-06
2.43411e-06	1.66328e-07	2.47331e-06	4.22021e-07	2.81073e-06	6.65039e-07	2.54236e-06	1.07922e-06	2.71783e-06	1.31851e-06	2.76426e-06	1.4582e-06	2.45907e-06	2.12166e-06	1.91812e-06	2.46874e-06
2.53193e-06	1.7e-07	2.57121e-06	4.31268e-07	2.90862e-06	5.96913e-07	2.64012e-06	1.06197e-06	2.81573e-06	1.18325e-06	2.8623e-06	1.4287e-06	2.55677e-06	2.09119e-06	2.01627e-06	2.50378e-06
2.62976e-06	1.64935e-07	2.66912e-06	4.34667e-07	3.0065e-06	4.80807e-07	2.73789e-06	9.81101e-07	2.91363e-06	1.07957e-06	2.96034e-06	1.42776e-06	2.65447e-06	2.01425e-06	2.11441e-06	2.51171e-06
2.72759e-06	1.56125e-07	2.76702e-06	4.16916e-07	3.10438e-06	4.37374e-07	2.83565e-06	8.16402e-07	3.01153e-06	1.07938e-06	3.05838e-06	1.41713e-06	2.75218e-06	1.89387e-06	2.21256e-06	2.50236e-06
2.82541e-06	1.17492e-07	2.86492e-06	3.45958e-07	3.20227e-06	4.53694e-07	2.93342e-06	7.65127e-07	3.10942e-06	1.07947e-06	3.15642e-06	1.41446e-06	2.84988e-06	1.78429e-06	2.31071e-06	2.49929e-06
2.92324e-06	2.77182e-08	2.96283e-06	2.59269e-07	3.30015e-06	4.85572e-07	3.03118e-06	7.55501e-07	3.20732e-06	1.07696e-06	3.25446e-06	1.47559e-06	2.94758e-06	1.7868e-06	2.40886e-06	2.49248e-06
3.02106e-06	-1.01827e-08	3.06073e-06	1.97637e-07	3.39803e-06	6.51699e-07	3.12895e-06	7.51915e-07	3.30522e-06	1.10376e-06	3.3525e-06	1.68669e-06	3.04528e-06	1.78432e-06	2.50701e-06	2.477e-06
3.11889e-06	-1.39254e-08	3.15864e-06	2.21436e-07	3.49592e-06	7.26487e-07	3.22671e-06	7.79467e-07	3.40312e-06	1.2707e-06	3.45054e-06	1.76195e-06	3.14298e-06	1.78294e-06	2.60516e-06	2.43824e-06
3.21672e-06	5.26623e-08	3.25654e-06	2.58375e-07	3.5938e-06	7.52841e-07	3.32448e-06	8.91784e-07	3.50102e-06	1.37108e-06	3.54858e-06	1.78677e-06	3.24068e-06	1.79095e-06	2.7033e-06	2.37008e-06
3.31454e-06	8.85608e-08	3.35445e-06	3.66956e-07	3.69168e-06	7.49982e-07	3.42224e-06	1.021e-06	3.59891e-06	1.40005e-06	3.64662e-06	1.78755e-06	3.33838e-06	1.78145e-06	2.80145e-06	2.21215e-06
3.41237e-06	1.53669e-07	3.45235e-06	4.33412e-07	3.78957e-06	7.37252e-07	3.52001e-06	1.0751e-06	3.69681e-06	1.40225e-06	3.74465e-06	1.80014e-06	3.43608e-06	2.0093e-06	2.8996e-06	2.17056e-06
3.51019e-06	1.6829e-07	3.55026e-06	4.46124e-07	3.88745e-06	7.32267e-07	3.61777e-06	1.08767e-06	3.79471e-06	1.39753e-06	3.84269e-06	1.77602e-06	3.53378e-06	2.11518e-06	2.99775e-06	2.16587e-06
3.60802e-06	1.62686e-07	3.64816e-06	4.4689e-07	3.98533e-06	7.417e-07	3.71554e-06	1.07963e-06	3.89261e-06	1.39549e-06	3.94073e-06	1.78189e-06	3.63149e-06	2.14505e-06	3.0959e-06	2.16926e-06
3.70585e-06	1.67339e-07	3.74606e-06	4.38001e-07	4.08322e-06	7.47096e-07	3.81331e-06	1.06431e-06	3.99051e-06	1.40161e-06	4.03877e-06	1.75331e-06	3.72919e-06	2.14881e-06	3.19404e-06	2.17011e-06
3.80367e-06	1.70395e-07	3.84397e-06	4.26085e-07	4.1811e-06	7.29851e-07	3.91107e-06	1.07358e-06	4.0884e-06	1.39254e-06	4.13681e-06	1.71482e-06	3.82689e-06	2.14467e-06	3.29219e-06	2.17089e-06
3.9015e-06	1.65648e-07	3.94187e-06	4.25951e-07	4.27899e-06	6.8891e-07	4.00884e-06	1.07773e-06	4.1863e-06	1.3658e-06	4.23485e-06	1.62396e-06	3.92459e-06	2.14318e-06	3.39034e-06	2.35193e-06
3.99933e-06	1.78979e-07	4.03978e-06	4.46027e-07	4.37687e-06	5.56332e-07	4.1066e-06	1.06563e-06	4.2842e-06	1.31133e-06	4.33289e-06	1.45949e-06	4.02229e-06	2.1348e-06	3.48849e-06	2.49857e-06
4.09715e-06	1.76024e-07	4.13768e-06	4.43828e-07	4.47475e-06	5.0384e-07	4.20437e-06	1.01595e-06	4.3821e-06	1.17689e-06	4.43093e-06	1.4416e-06	4.11999e-06	2.10834e-06	3.58664e-06	2.53992e-06
4.19498e-06	1.72108e-07	4.23559e-06	4.39756e-07	4.57264e-06	4.40584e-07	4.30213e-06	8.4902e-07	4.48e-06	1.08993e-06	4.52897e-06	1.42862e-06	4.21769e-06	2.02663e-06	3.68479e-06	2.54237e-06
4.2928e-06	1.54655e-07	4.33349e-06	4.00101e-07	4.67052e-06	4.61413e-07	4.3999e-06	7.62321e-07	4.57789e-06	1.07894e-06	4.62701e-06	1.4237e-06	4.31539e-06	1.84937e-06	3.78293e-06	2.53609e-06
4.39063e-06	1.00809e-07	4.4314e-06	2.79909e-07	4.7684e-06	5.2713e-07	4.49766e-06	7.58243e-07	4.67579e-06	1.07567e-06	4.72505e-06	1.42262e-06	4.4131e-06	1.77627e-06	3.88108e-06	2.52674e-06
4.48846e-06	-2.79299e-09	4.5293e-06	2.57279e-07	4.86629e-06	6.28582e-07	4.59543e-06	7.60784e-07	4.77369e-06	1.08335e-06	4.82309e-06	1.49048e-06	4.5108e-06	1.77671e-06	3.97923e-06	2.52483e-06
4.58628e-06	-4.37384e-08	4.62721e-06	1.9948e-07	4.96417e-06	7.26693e-07	4.69319e-06	8.17321e-07	4.87159e-06	1.10013e-06	4.92113e-06	1.6398e-06	4.6085e-06	1.77695e-06	4.07738e-06	2.50423e-06
4.68411e-06	8.92261e-09	4.72511e-06	2.54597e-07	5.06205e-06	7.4982e-07	4.79096e-06	9.28138e-07	4.96949e-06	1.30851e-06	5.01916e-06	1.73586e-06	4.7062e-06	1.7761e-06	4.17553e-06	2.46406e-06
4.78193e-06	3.39368e-08	4.82301e-06	2.90923e-07	5.15994e-06	7.53971e-07	4.88872e-06	1.04837e-06	5.06739e-06	1.4011e-06	5.1172e-06	1.77167e-06	4.8039e-06	1.78765e-06	4.27367e-06	2.35645e-06
4.87976e-06	1.47316e-07	4.92092e-06	3.50254e-07	5.25782e-06	7.43246e-07	4.98649e-06	1.09003e-06	5.16528e-06	1.41131e-06	5.21524e-06	1.77424e-06	4.9016e-06	1.96105e-06	4.37182e-06	2.18059e-06
4.97759e-06	1.87274e-07	5.01882e-06	4.21603e-07	5.3557e-06	7.42957e-07	5.08426e-06	1.09485e-06	5.26318e-06	1.42156e-06	5.31328e-06	1.76344e-06	4.9993e-06	2.07201e-06	4.46997e-06	2.16797e-06
5.07541e-06	1.8802e-07	5.11673e-06	4.37328e-07	5.45359e-06	7.4604e-07	5.18202e-06	1.09049e-06	5.36108e-06	1.40934e-06	5.41132e-06	1.7613e-06	5.097e-06	2.1241e-06	4.56812e-06	2.17813e-06
5.17324e-06	1.76497e-07	5.21463e-06	4.42377e-07	5.55147e-06	7.46244e-07	5.27979e-06	1.08246e-06	5.45898e-06	1.41539e-06	5.50936e-06	1.74807e-06	5.1947e-06	2.13229e-06	4.66627e-06	2.17427e-06
5.27106e-06	1.71152e-07	5.31254e-06	4.33309e-07	5.64936e-06	7.3877e-07	5.37755e-06	1.08918e-06	5.55688e-06	1.40756e-06	5.6074e-06	1.72021e-06	5.29241e-06	2.13549e-06	4.76441e-06	2.16602e-06
5.36889e-06	1.70704e-07	5.41044e-06	4.32375e-07	5.74724e-06	7.02047e-07	5.47532e-06	1.08783e-06	5.65477e-06	1.38106e-06	5.70544e-06	1.64388e-06	5.39011e-06	2.13085e-06	4.86256e-06	2.17456e-06
5.46672e-06	1.70076e-07	5.50835e-06	4.33219e-07	5.84512e-06	6.04382e-07	5.57308e-06	1.07703e-06	5.75267e-06	1.33573e-06	5.80348e-06	1.49047e-06	5.48781e-06	2.11584e-06	4.96071e-06	2.29936e-06
5.56454e-06	1.80575e-07	5.60625e-06	4.39914e-07	5.94301e-06	5.23476e-07	5.67085e-06	1.04327e-06	5.85057e-06	1.21016e-06	5.90152e-06	1.42684e-06	5.58551e-06	2.09807e-06	5.05886e-06	2.43614e-06
5.66237e-06	2.09389e-07	5.70415e-06	4.39664e-07	6.04089e-06	4.50936e-07	5.76861e-06	9.22179e-07	5.94847e-06	1.0834e-06	5.99956e-06	1.42345e-06	5.68321e-06	2.04679e-06	5.15701e-06	2.50685e-06
5.76019e-06	1.74001e-07	5.80206e-06	4.19222e-07	6.13877e-06	4.69461e-07	5.86638e-06	7.68736e-07	6.04637e-06	1.08395e-06	6.0976e-06	1.42045e-06	5.78091e-06	1.90962e-06	5.25516e-06	2.5232e-06
5.85802e-06	1.47373e-07	5.89996e-06	3.40615e-07	6.23666e-06	5.47618e-07	5.96414e-06	7.60581e-07	6.14426e-06	1.08387e-06	6.19564e-06	1.41713e-06	5.87861e-06	1.77752e-06	5.3533e-06	2.51733e-06
5.95585e-06	8.13801e-08	5.99787e-06	2.38846e-07	6.33454e-06	6.30208e-07	6.06191e-06	7.60315e-07	6.24216e-06	1.08828e-06	6.29367e-06	1.42877e-06	5.97631e-06	1.77616e-06	5.45145e-06	2.50466e-06
6.05367e-06	1.95893e-08	6.09577e-06	1.91349e-07	6.43242e-06	7.0957e-07	6.15967e-06	7.69044e-07	6.34006e-06	1.10588e-06	6.39171e-06	1.61212e-06	6.07401e-06	1.77571e-06	5.5496e-06	2.49287e-06
6.1515e-06	-2.03045e-08	6.19368e-06	2.14659e-07	6.53031e-06	7.51721e-07	6.25744e-06	8.0558e-07	6.43796e-06	1.27745e-06	6.48975e-06	1.72922e-06	6.17172e-06	1.77446e-06	5.64775e-06	2.46842e-06
6.24933e-06	3.60844e-08	6.29158e-06	2.55915e-07	6.62819e-06	7.59947e-07	6.3552e-06	9.81299e-07	6.53586e-06	1.36468e-06	6.58779e-06	1.77744e-06	6.26942e-06	1.77839e-06	5.7459e-06	2.39349e-06
6.34715e-06	8.11536e-08	6.38949e-06	3.46991e-07	6.72608e-06	7.54542e-07	6.45297e-06	1.04843e-06	6.63375e-06	1.40834e-06	6.68583e-06	1.7873e-06	6.36712e-06	1.87718e-06	5.84404e-06	2.21062e-06
6.44498e-06	1.63149e-07	6.48739e-06	4.12599e-07	6.82396e-06	7.35927e-07	6.55074e-06	1.07624e-06	6.73165e-06	1.41428e-06	6.78387e-06	1.78156e-06	6.46482e-06	2.05644e-06	5.94219e-06	2.14434e-06
6.5428e-06	1.92148e-07	6.5853e-06	4.29553e-07	6.92184e-06	7.33253e-07	6.6485e-06	1.08062e-06	6.82955e-06	1.40472e-06	6.88191e-06	1.77617e-06	6.56252e-06	2.12285e-06	6.04034e-06	2.14494e-06
6.64063e-06	1.86857e-07	6.6832e-06	4.317e-07	7.01973e-06	7.42126e-07	6.74627e-06	1.08195e-06	6.92745e-06	1.42786e-06	6.97995e-06	1.76775e-06	6.66022e-06	2.14271e-06	6.13849e-06	2.15019e-06
6.73846e-06	1.75605e-07	6.7811e-06	4.2078e-07	7.11761e-06	7.50138e-07	6.84403e-06	1.09135e-06	7.02535e-06	1.42398e-06	7.07799e-06	1.73831e-06	6.75792e-06	2.14478e-06	6.23664e-06	2.14811e-06
6.83628e-06	1.92913e-07	6.87901e-06	4.20803e-07	7.21549e-06	7.3586e-07	6.9418e-06	1.10242e-06	7.12324e-06	1.38968e-06	7.17603e-06	1.66891e-06	6.85562e-06	2.12949e-06	6.33479e-06	2.14861e-06
6.93411e-06	1.7418e-07	6.97691e-06	4.22542e-07	7.31338e-06	6.82744e-07	7.03956e-06	1.07826e-06	7.22114e-06	1.3626e-06	7.27407e-06	1.53777e-06	6.95333e-06	2.12312e-06	6.43293e-06	2.3012e-06
7.03193e-06	1.8322e-07	7.07482e-06	4.28368e-07	7.41126e-06	5.22357e-07	7.13733e-06	1.02202e-06	7.31904e-06	1.30577e-06	7.37211e-06	1.42537e-06	7.05103e-06	2.1e-06	6.53108e-06	2.44881e-06
7.12976e-06	1.80329e-07	7.17272e-06	4.31811e-07	7.50914e-06	4.65784e-07	7.23509e-06	8.70517e-07	7.41694e-06	1.17601e-06	7.47015e-06	1.42452e-06	7.14873e-06	2.05959e-06	6.62923e-06	2.50308e-06
7.22759e-06	1.84526e-07	7.27063e-06	4.15757e-07	7.60703e-06	4.41943e-07	7.33286e-06	8.21579e-07	7.51484e-06	1.08407e-06	7.56818e-06	1.41926e-06	7.24643e-06	1.93791e-06	6.72738e-06	2.51375e-06
7.32541e-06	1.76536e-07	7.36853e-06	3.51755e-07	7.70491e-06	4.87545e-07	7.43062e-06	7.61217e-07	7.61274e-06	1.08031e-06	7.66622e-06	1.41477e-06	7.34413e-06	1.77701e-06	6.82553e-06	2.51348e-06
7.42324e-06	1.32237e-07	7.46644e-06	2.57817e-07	7.80279e-06	5.31265e-07	7.52839e-06	7.6894e-07	7.71063e-06	1.08466e-06	7.76426e-06	1.44194e-06	7.44183e-06	1.78042e-06	6.92367e-06	2.5042e-06
7.52106e-06	5.32812e-08	7.56434e-06	1.94247e-07	7.90068e-06	6.12448e-07	7.62615e-06	8.16466e-07	7.80853e-06	1.08412e-06	7.8623e-06	1.61499e-06	7.53953e-06	1.77662e-06	7.02182e-06	2.50033e-06
7.61889e-06	-1.50874e-08	7.66224e-06	1.87003e-07	7.99856e-06	7.18443e-07	7.72392e-06	8.82114e-07	7.90643e-06	1.09229e-06	7.96034e-06	1.71049e-06	7.63723e-06	1.77654e-06	7.11997e-06	2.48887e-06
7.71672e-06	-1.51936e-09	7.76015e-06	2.29665e-07	8.09645e-06	7.48668e-07	7.82169e-06	1.0145e-06	8.00433e-06	1.3032e-06	8.05838e-06	1.76012e-06	7.73493e-06	1.78115e-06	7.21812e-06	2.44421e-06
7.81454e-06	2.08531e-08	7.85805e-06	3.21034e-07	8.19433e-06	7.55695e-07	7.91945e-06	1.07091e-06	8.10223e-06	1.40084e-06	8.15642e-06	1.76279e-06	7.83264e-06	1.92984e-06	7.31627e-06	2.33775e-06
7.91237e-06	1.17355e-07	7.95596e-06	3.90328e-07	8.29221e-06	7.34634e-07	8.01722e-06	1.08349e-06	8.20012e-06	1.42475e-06	8.25446e-06	1.76189e-06	7.93034e-06	2.01544e-06	7.41441e-06	2.15144e-06
8.01019e-06	1.74333e-07	8.05386e-06	4.24007e-07	8.3901e-06	7.25226e-07	8.11498e-06	1.07911e-06	8.29802e-06	1.4038e-06	8.3525e-06	1.76247e-06	8.02804e-06	2.09347e-06	7.51256e-06	2.14373e-06
8.10802e-06	1.91945e-07	8.15177e-06	4.20783e-07	8.48798e-06	7.35644e-07	8.21275e-06	1.06849e-06	8.39592e-06	1.39602e-06	8.45054e-06	1.75929e-06	8.12574e-06	2.11803e-06	7.61071e-06	2.14438e-06
8.20585e-06	1.82646e-07	8.24967e-06	4.21316e-07	8.58586e-06	7.38137e-07	8.31051e-06	1.07189e-06	8.49382e-06	1.397e-06	8.54858e-06	1.74704e-06	8.22344e-06	2.12025e-06	7.70886e-06	2.14734e-06
8.30367e-06	1.85973e-07	8.34758e-06	4.23108e-07	8.68375e-06	7.31129e-07	8.40828e-06	1.08307e-06	8.59172e-06	1.3957e-06	8.64662e-06	1.72283e-06	8.32114e-06	2.12108e-06	7.80701e-06	2.14583e-06
8.4015e-06	1.74255e-07	8.44548e-06	4.25781e-07	8.78163e-06	7.01298e-07	8.50604e-06	1.0818e-06	8.68961e-06	1.37685e-06	8.74465e-06	1.64573e-06	8.41884e-06	2.1161e-06	7.90516e-06	2.19769e-06
8.49933e-06	1.72196e-07	8.54339e-06	4.28541e-07	8.87951e-06	5.61502e-07	8.60381e-06	1.06346e-06	8.78751e-06	1.34002e-06	8.84269e-06	1.49873e-06	8.51654e-06	2.10649e-06	8.0033e-06	2.39053e-06
8.59715e-06	1.72197e-07	8.64129e-06	4.23163e-07	8.9774e-06	5.23569e-07	8.70157e-06	9.93503e-07	8.88541e-06	1.2558e-06	8.94073e-06	1.4186e-06	8.61424e-06	2.0649e-06	8.10145e-06	2.4845e-06
8.69498e-06	1.73208e-07	8.73919e-06	4.25742e-07	9.07528e-06	4.45478e-07	8.79934e-06	8.70068e-07	8.98331e-06	1.12779e-06	9.03877e-06	1.41847e-06	8.71195e-06	1.95998e-06	8.1996e-06	2.51089e-06
8.7928e-06	1.72625e-07	8.8371e-06	4.11594e-07	9.17317e-06	4.5061e-07	8.8971e-06	7.62091e-07	9.08121e-06	1.07314e-06	9.13681e-06	1.41699e-06	8.80965e-06	1.78234e-06	8.29775e-06	2.51539e-06
8.89063e-06	1.54331e-07	8.935e-06	3.66868e-07	9.27105e-06	5.42296e-07	8.99487e-06	7.61939e-07	9.1791e-06	1.07082e-06	9.23485e-06	1.41589e-06	8.90735e-06	1.77693e-06	8.3959e-06	2.4995e-06
8.98846e-06	7.3544e-08	9.03291e-06	2.80168e-07	9.36893e-06	5.92109e-07	9.09264e-06	7.56713e-07	9.277e-06	1.07016e-06	9.33289e-06	1.4247e-06	9.00505e-06	1.77459e-06	8.49404e-06	2.49221e-06
9.08628e-06	6.4324e-09	9.13081e-06	2.369e-07	9.46682e-06	7.13633e-07	9.1904e-06	8.28332e-07	9.3749e-06	1.08977e-06	9.43093e-06	1.67079e-06	9.10275e-06	1.77665e-06	8.59219e-06	2.48191e-06
9.18411e-06	-4.82787e-08	9.22872e-06	2.01574e-07	9.5647e-06	7.44103e-07	9.28817e-06	9.05456e-07	9.4728e-06	1.16437e-06	9.52897e-06	1.7532e-06	9.20045e-06	1.7749e-06	8.69034e-06	2.45608e-06
9.28193e-06	3.6603e-08	9.32662e-06	2.54128e-07	9.66258e-06	7.53472e-07	9.38593e-06	1.01457e-06	9.5707e-06	1.31645e-06	9.62701e-06	1.77588e-06	9.29815e-06	1.76709e-06	8.78849e-06	2.35257e-06
9.37976e-06	6.94943e-08	9.42453e-06	2.8755e-07	9.76047e-06	7.44307e-07	9.4837e-06	1.06581e-06	9.66859e-06	1.39246e-06	9.72505e-06	1.76899e-06	9.39585e-06	1.9921e-06	8.88664e-06	2.16291e-06
9.47759e-06	1.61617e-07	9.52243e-06	3.95367e-07	9.85835e-06	7.31342e-07	9.58146e-06	1.08057e-06	9.76649e-06	1.40997e-06	9.82309e-06	1.77167e-06	9.49355e-06	2.10514e-06	8.98479e-06	2.15202e-06
9.57541e-06	1.90837e-07	9.62033e-06	4.30788e-07	9.95623e-06	7.31568e-07	9.67923e-06	1.0751e-06	9.86439e-06	1.40097e-06	9.92113e-06	1.76928e-06	9.59126e-06	2.13786e-06	9.08293e-06	2.15169e-06
9.67324e-06	1.85097e-07	9.71824e-06	4.45166e-07	1.00541e-05	7.40613e-07	9.77699e-06	1.06685e-06	9.96229e-06	1.39175e-06	1.00192e-05	1.76056e-06	9.68896e-06	2.14374e-06	9.18108e-06	2.15082e-06
9.77106e-06	1.83139e-07	9.81614e-06	4.24027e-07	1.0152e-05	7.41787e-07	9.87476e-06	1.08837e-06	1.00602e-05	1.41526e-06	1.01172e-05	1.73963e-06	9.78666e-06	2.13852e-06	9.27923e-06	2.14661e-06
9.86889e-06	1.77533e-07	9.91405e-06	4.18495e-07	1.02499e-05	7.23964e-07	9.97252e-06	1.07387e-06	1.01581e-05	1.39331e-06	1.02152e-05	1.68879e-06	9.88436e-06	2.1349e-06	9.37738e-06	2.15315e-06
9.96672e-06	1.77003e-07	1.0012e-05	4.28008e-07	1.03478e-05	6.8389e-07	1.00703e-05	1.06634e-06	1.0256e-05	1.36908e-06	1.03133e-05	1.5675e-06	9.98206e-06	2.132e-06	9.47553e-06	2.23916e-06
1.00645e-05	1.73394e-07	1.01099e-05	4.38897e-07	1.04457e-05	5.54141e-07	1.01681e-05	1.0236e-06	1.03539e-05	1.32789e-06	1.04113e-05	1.4306e-06	1.00798e-05	2.11948e-06	9.57367e-06	2.47033e-06
1.01624e-05	1.75511e-07	1.02078e-05	4.41905e-07	1.05435e-05	4.71027e-07	1.02658e-05	8.83357e-07	1.04518e-05	1.19039e-06	1.05094e-05	1.4236e-06	1.01775e-05	2.02517e-06	9.67182e-06	2.50134e-06
1.02602e-05	1.7527e-07	1.03057e-05	4.33395e-07	1.06414e-05	4.43108e-07	1.03636e-05	8.28922e-07	1.05497e-05	1.08013e-06	1.06074e-05	1.41743e-06	1.02752e-05	1.85432e-06	9.76997e-06	2.5093e-06
1.0358e-05	1.69267e-07	1.04036e-05	3.88436e-07	1.07393e-05	4.63017e-07	1.04614e-05	7.59372e-07	1.06476e-05	1.07577e-06	1.07054e-05	1.41622e-06	1.03729e-05	1.77197e-06	9.86812e-06	2.50774e-06
1.04558e-05	1.45236e-07	1.05015e-05	2.43872e-07	1.08372e-05	5.03247e-07	1.05591e-05	7.58033e-07	1.07455e-05	1.07028e-06	1.08035e-05	1.45481e-06	1.04706e-05	1.77276e-06	9.96627e-06	2.50038e-06
1.05537e-05	5.09741e-08	1.05994e-05	1.89069e-07	1.09351e-05	5.83813e-07	1.06569e-05	7.76448e-07	1.08434e-05	1.0781e-06	1.09015e-05	1.55153e-06	1.05683e-05	1.77389e-06	1.00644e-05	2.4984e-06
1.06515e-05	6.73424e-09	1.06973e-05	1.74309e-07	1.1033e-05	7.03585e-07	1.07546e-05	7.90959e-07	1.09413e-05	1.09888e-06	1.09996e-05	1.69436e-06	1.0666e-05	1.771e-06	1.01626e-05	2.48467e-06
1.07493e-05	4.81199e-09	1.07952e-05	2.13955e-07	1.11308e-05	7.45052e-07	1.08524e-05	9.9743e-07	1.10392e-05	1.2741e-06	1.10976e-05	1.75463e-06	1.07637e-05	1.77318e-06	1.02607e-05	2.42988e-06
1.08472e-05	3.69046e-08	1.08931e-05	2.6163e-07	1.12287e-05	7.51586e-07	1.09502e-05	1.0724e-06	1.11371e-05	1.38041e-06	1.11956e-05	1.77304e-06	1.08614e-05	1.97817e-06	1.03589e-05	2.28319e-06
1.0945e-05	7.76837e-08	1.0991e-05	3.905e-07	1.13266e-05	7.41417e-07	1.10479e-05	1.11204e-06	1.1235e-05	1.41137e-06	1.12937e-05	1.77325e-06	1.09591e-05	2.08422e-06	1.0457e-05	2.14956e-06
1.10428e-05	1.4993e-07	1.10889e-05	4.53842e-07	1.14245e-05	7.2991e-07	1.11457e-05	1.09251e-06	1.13329e-05	1.41653e-06	1.13917e-05	1.76987e-06	1.10568e-05	2.11529e-06	1.05552e-05	2.1462e-06
1.11406e-05	1.73034e-07	1.11868e-05	4.66081e-07	1.15224e-05	7.32775e-07	1.12435e-05	1.07238e-06	1.14308e-05	1.40164e-06	1.14898e-05	1.76946e-06	1.11545e-05	2.12211e-06	1.06533e-05	2.14398e-06
1.12385e-05	1.77272e-07	1.12847e-05	4.52462e-07	1.16203e-05	7.59645e-07	1.13412e-05	1.07719e-06	1.15287e-05	1.39509e-06	1.15878e-05	1.7511e-06	1.12522e-05	2.12329e-06	1.07515e-05	2.14399e-06
1.13363e-05	1.67934e-07	1.13826e-05	4.37277e-07	1.17181e-05	7.54892e-07	1.1439e-05	1.0829e-06	1.16266e-05	1.38183e-06	1.16858e-05	1.712e-06	1.13499e-05	2.12411e-06	1.08496e-05	2.14218e-06
1.14341e-05	1.718e-07	1.14805e-05	4.30905e-07	1.1816e-05	7.23904e-07	1.15368e-05	1.07392e-06	1.17245e-05	1.3525e-06	1.17839e-05	1.6446e-06	1.14476e-05	2.12342e-06	1.09477e-05	2.20225e-06
1.15319e-05	1.76861e-07	1.15784e-05	4.42583e-07	1.19139e-05	6.48036e-07	1.16345e-05	1.03906e-06	1.18224e-05	1.28561e-06	1.18819e-05	1.51817e-06	1.15453e-05	2.10392e-06	1.10459e-05	2.40215e-06
1.16298e-05	1.69941e-07	1.16763e-05	4.45186e-07	1.20118e-05	5.50517e-07	1.17323e-05	9.44642e-07	1.19203e-05	1.15282e-06	1.19799e-05	1.43017e-06	1.1643e-05	2.05321e-06	1.1144e-05	2.49961e-06
1.17276e-05	1.64154e-07	1.17742e-05	4.40878e-07	1.21097e-05	4.79974e-07	1.18301e-05	7.95206e-07	1.20181e-05	1.0752e-06	1.2078e-05	1.42997e-06	1.17407e-05	1.93507e-06	1.12422e-05	2.52061e-06
1.18254e-05	1.72217e-07	1.18721e-05	4.19668e-07	1.22076e-05	4.43754e-07	1.19278e-05	7.63113e-07	1.2116e-05	1.07231e-06	1.2176e-05	1.41734e-06	1.18384e-05	1.77214e-06	1.13403e-05	2.51795e-06
1.19232e-05	1.70243e-07	1.197e-05	3.65904e-07	1.23054e-05	5.22273e-07	1.20256e-05	7.65345e-07	1.22139e-05	1.08046e-06	1.22741e-05	1.43267e-06	1.19361e-05	1.77158e-06	1.14385e-05	2.5062e-06
1.20211e-05	1.16648e-07	1.20679e-05	2.2305e-07	1.24033e-05	5.5544e-07	1.21234e-05	7.81655e-07	1.23118e-05	1.0729e-06	1.23721e-05	1.4549e-06	1.20338e-05	1.76988e-06	1.15366e-05	2.49875e-06
1.21189e-05	2.29474e-08	1.21659e-05	1.89481e-07	1.25012e-05	7.01577e-07	1.22211e-05	8.25935e-07	1.24097e-05	1.09417e-06	1.24701e-05	1.66367e-06	1.21315e-05	1.77492e-06	1.16348e-05	2.48609e-06
1.22167e-05	-5.61265e-09	1.22638e-05	1.8435e-07	1.25991e-05	7.55443e-07	1.23189e-05	9.08906e-07	1.25076e-05	1.2921e-06	1.25682e-05	1.77135e-06	1.22292e-05	1.76827e-06	1.17329e-05	2.44948e-06
1.23145e-05	-6.11997e-09	1.23617e-05	2.09575e-07	1.2697e-05	7.65297e-07	1.24167e-05	1.04499e-06	1.26055e-05	1.36714e-06	1.26662e-05	1.78497e-06	1.23269e-05	1.81405e-06	1.18311e-05	2.35079e-06
1.24124e-05	4.47993e-08	1.24596e-05	3.2586e-07	1.27949e-05	7.50749e-07	1.25144e-05	1.07724e-06	1.27034e-05	1.40015e-06	1.27643e-05	1.78251e-06	1.24246e-05	2.04913e-06	1.19292e-05	2.18373e-06
1.25102e-05	1.04917e-07	1.25575e-05	4.27889e-07	1.28927e-05	7.38998e-07	1.26122e-05	1.08711e-06	1.28013e-05	1.40386e-06	1.28623e-05	1.7713e-06	1.25223e-05	2.11985e-06	1.20274e-05	2.15447e-06
1.2608e-05	1.50467e-07	1.26554e-05	4.49065e-07	1.29906e-05	7.5808e-07	1.271e-05	1.07794e-06	1.28992e-05	1.39987e-06	1.29603e-05	1.76335e-06	1.262e-05	2.13791e-06	1.21255e-05	2.15488e-06
1.27058e-05	1.7159e-07	1.27533e-05	4.48105e-07	1.30885e-05	7.42675e-07	1.28077e-05	1.07095e-06	1.29971e-05	1.40117e-06	1.30584e-05	1.75159e-06	1.27177e-05	2.14078e-06	1.22237e-05	2.15654e-06
1.28037e-05	1.6583e-07	1.28512e-05	4.35245e-07	1.31864e-05	7.33966e-07	1.29055e-05	1.09086e-06	1.3095e-05	1.39326e-06	1.31564e-05	1.7286e-06	1.28154e-05	2.13897e-06	1.23218e-05	2.1534e-06
1.29015e-05	1.61801e-07	1.29491e-05	4.23276e-07	1.32843e-05	7.04729e-07	1.30032e-05	1.08632e-06	1.31929e-05	1.37032e-06	1.32545e-05	1.65462e-06	1.29131e-05	2.13498e-06	1.242e-05	2.15201e-06
1.29993e-05	1.65931e-07	1.3047e-05	4.21886e-07	1.33822e-05	5.95849e-07	1.3101e-05	1.0658e-06	1.32908e-05	1.32776e-06	1.33525e-05	1.50866e-06	1.30108e-05	2.12172e-06	1.25181e-05	2.22504e-06
1.30972e-05	1.67039e-07	1.31449e-05	4.27875e-07	1.348e-05	5.38807e-07	1.31988e-05	1.02042e-06	1.33887e-05	1.26172e-06	1.34505e-05	1.42842e-06	1.31085e-05	2.09203e-06	1.26163e-05	2.40868e-06
1.3195e-05	1.64541e-07	1.32428e-05	4.27801e-07	1.35779e-05	4.82336e-07	1.32965e-05	8.85462e-07	1.34866e-05	1.11864e-06	1.35486e-05	1.42238e-06	1.32062e-05	2.01876e-06	1.27144e-05	2.50716e-06
1.32928e-05	1.65844e-07	1.33407e-05	4.19417e-07	1.36758e-05	4.5254e-07	1.33943e-05	8.30484e-07	1.35845e-05	1.06683e-06	1.36466e-05	1.41815e-06	1.33039e-05	1.88094e-06	1.28126e-05	2.53546e-06
1.33906e-05	1.61607e-07	1.34386e-05	3.88558e-07	1.37737e-05	5.12628e-07	1.34921e-05	7.59907e-07	1.36824e-05	1.06855e-06	1.37447e-05	1.42743e-06	1.34016e-05	1.78266e-06	1.29107e-05	2.52599e-06
1.34885e-05	1.30936e-07	1.35365e-05	2.87008e-07	1.38716e-05	5.54443e-07	1.35898e-05	7.71328e-07	1.37803e-05	1.07494e-06	1.38427e-05	1.44889e-06	1.34993e-05	1.77985e-06	1.30089e-05	2.5189e-06
1.35863e-05	8.36679e-08	1.36344e-05	2.17907e-07	1.39695e-05	7.08173e-07	1.36876e-05	8.4982e-07	1.38782e-05	1.10497e-06	1.39407e-05	1.62507e-06	1.3597e-05	1.77536e-06	1.3107e-05	2.5105e-06
1.36841e-05	9.59847e-09	1.37323e-05	1.94278e-07	1.40673e-05	7.4027e-07	1.37854e-05	9.07453e-07	1.39761e-05	1.20913e-06	1.40388e-05	1.73323e-06	1.36947e-05	1.77378e-06	1.32052e-05	2.49277e-06
1.37819e-05	1.48997e-10	1.38302e-05	2.40557e-07	1.41652e-05	7.5472e-07	1.38831e-05	1.02388e-06	1.4074e-05	1.35802e-06	1.41368e-05	1.772e-06	1.37924e-05	1.79878e-06	1.33033e-05	2.43637e-06
1.38798e-05	3.70969e-08	1.39281e-05	2.86607e-07	1.42631e-05	7.41239e-07	1.39809e-05	1.07113e-06	1.41719e-05	1.40459e-06	1.42349e-05	1.772e-06	1.38901e-05	2.01326e-06	1.34015e-05	2.3196e-06
1.39776e-05	8.27867e-08	1.4026e-05	4.13293e-07	1.4361e-05	7.32617e-07	1.40787e-05	1.08329e-06	1.42698e-05	1.40826e-06	1.43329e-05	1.77105e-06	1.39878e-05	2.09792e-06	1.34996e-05	2.16245e-06
1.40754e-05	1.57059e-07	1.41239e-05	4.37273e-07	1.44589e-05	7.38206e-07	1.41764e-05	1.08264e-06	1.43677e-05	1.39797e-06	1.44309e-05	1.76784e-06	1.40855e-05	2.12932e-06	1.35977e-05	2.16081e-06
1.41732e-05	1.8485e-07	1.42218e-05	4.3345e-07	1.45568e-05	7.39188e-07	1.42742e-05	1.07195e-06	1.44656e-05	1.39037e-06	1.4529e-05	1.76193e-06	1.41832e-05	2.14504e-06	1.36959e-05	2.15893e-06
1.42711e-05	1.82704e-07	1.43198e-05	4.23928e-07	1.46546e-05	7.40104e-07	1.4372e-05	1.07998e-06	1.45635e-05	1.3982e-06	1.4627e-05	1.73995e-06	1.42809e-05	2.14606e-06	1.3794e-05	2.16283e-06
1.43689e-05	1.73602e-07	1.44177e-05	4.19766e-07	1.47525e-05	7.29492e-07	1.44697e-05	1.09232e-06	1.46614e-05	1.39258e-06	1.4725e-05	1.70481e-06	1.43786e-05	2.14644e-06	1.38922e-05	2.15667e-06
1.44667e-05	1.761e-07	1.45156e-05	4.18737e-07	1.48504e-05	6.78078e-07	1.45675e-05	1.09195e-06	1.47593e-05	1.3702e-06	1.48231e-05	1.59866e-06	1.44763e-05	2.12221e-06	1.39903e-05	2.15392e-06
1.45645e-05	1.73736e-07	1.46135e-05	4.34143e-07	1.49483e-05	5.42517e-07	1.46653e-05	1.05882e-06			1.49211e-05	1.44834e-06	1.4574e-05	2.08829e-06	1.40885e-05	2.39967e-06
1.46624e-05	1.78567e-07	1.47114e-05	4.40649e-07	1.50462e-05	4.64816e-07	1.4763e-05	9.82352e-07			1.50192e-05	1.42749e-06	1.46717e-05	2.01893e-06	1.41866e-05	2.48768e-06
1.47602e-05	2.06426e-07	1.48093e-05	4.32235e-07	1.51441e-05	4.45867e-07	1.48608e-05	7.80188e-07			1.51172e-05	1.42449e-06	1.47694e-05	1.88132e-06	1.42848e-05	2.52065e-06
1.4858e-05	1.90778e-07	1.49072e-05	4.03017e-07	1.52419e-05	4.53208e-07	1.49586e-05	7.60357e-07			1.52152e-05	1.42877e-06	1.48671e-05	1.78929e-06	1.43829e-05	2.5226e-06
1.49558e-05	1.58428e-07	1.50051e-05	3.37458e-07	1.53398e-05	5.03927e-07	1.50563e-05	7.55119e-07			1.53133e-05	1.429e-06	1.49648e-05	1.78984e-06	1.44811e-05	2.51962e-06
1.50537e-05	1.00441e-07	1.5103e-05	2.4799e-07	1.54377e-05	6.1749e-07	1.51541e-05	7.58007e-07			1.54113e-05	1.51429e-06	1.50625e-05	1.78469e-06	1.45792e-05	2.51223e-06
1.51515e-05	3.24859e-08	1.52009e-05	1.60766e-07	1.55356e-05	7.16754e-07	1.52519e-05	7.78775e-07			1.55094e-05	1.68269e-06	1.51602e-05	1.77177e-06	1.46774e-05	2.48762e-06
1.52493e-05	-2.90415e-08	1.52988e-05	1.95537e-07	1.56335e-05	7.53188e-07	1.53496e-05	9.41891e-07			1.56074e-05	1.76009e-06	1.52579e-05	1.77021e-06	1.47755e-05	2.42936e-06
1.53472e-05	-1.39468e-08	1.53967e-05	2.39352e-07	1.57314e-05	7.60906e-07	1.54474e-05	1.05302e-06			1.57054e-05	1.78543e-06	1.53556e-05	1.93291e-06	1.48737e-05	2.29955e-06
1.5445e-05	1.50119e-08	1.54946e-05	3.7019e-07	1.58292e-05	7.49899e-07	1.55451e-05	1.10857e-06			1.58035e-05	1.78857e-06	1.54533e-05	2.09678e-06	1.49718e-05	2.15738e-06
1.55428e-05	1.2599e-07	1.55925e-05	4.32324e-07	1.59271e-05	7.43989e-07	1.56429e-05	1.09347e-06			1.59015e-05	1.77358e-06	1.5551e-05	2.13891e-06	1.507e-05	2.15911e-06
1.56406e-05	1.69409e-07	1.56904e-05	4.3671e-07	1.6025e-05	7.53695e-07	1.57407e-05	1.08919e-06			1.59996e-05	1.77297e-06	1.56487e-05	2.14361e-06	1.51681e-05	2.15968e-06
1.57385e-05	1.78348e-07	1.57883e-05	4.31821e-07	1.61229e-05	7.53601e-07	1.58384e-05	1.08794e-06			1.60976e-05	1.76406e-06	1.57464e-05	2.13511e-06	1.52663e-05	2.15935e-06
1.58363e-05	1.75316e-07	1.58862e-05	4.23418e-07	1.62208e-05	7.41635e-07	1.59362e-05	1.08674e-06			1.61956e-05	1.73728e-06	1.58441e-05	2.12602e-06	1.53644e-05	2.15495e-06
1.59341e-05	1.65853e-07	1.59841e-05	4.34858e-07	1.63187e-05	6.96064e-07	1.6034e-05	1.07977e-06			1.62937e-05	1.67905e-06	1.59418e-05	2.10843e-06	1.54626e-05	2.16771e-06
1.60319e-05	1.68957e-07	1.6082e-05	4.47023e-07	1.64166e-05	5.24251e-07	1.61317e-05	1.05456e-06			1.63917e-05	1.50677e-06	1.60395e-05	2.09064e-06	1.55607e-05	2.43475e-06
1.61298e-05	1.63335e-07	1.61799e-05	4.43751e-07	1.65144e-05	4.90411e-07	1.62295e-05	9.58525e-07			1.64898e-05	1.42692e-06	1.61372e-05	2.04561e-06	1.56589e-05	2.50531e-06
1.62276e-05	1.82565e-07	1.62778e-05	4.39037e-07	1.66123e-05	4.46397e-07	1.63273e-05	8.43289e-07			1.65878e-05	1.42462e-06	1.62349e-05	1.94342e-06	1.5757e-05	2.53305e-06
1.63254e-05	1.71777e-07	1.63757e-05	4.0903e-07	1.67102e-05	4.58729e-07	1.6425e-05	7.80359e-07			1.66858e-05	1.4227e-06	1.63326e-05	1.77704e-06	1.58552e-05	2.53247e-06
1.64232e-05	1.85633e-07	1.64736e-05	3.17426e-07	1.68081e-05	5.20002e-07	1.65228e-05	7.5988e-07			1.67839e-05	1.4381e-06	1.64303e-05	1.77657e-06	1.59533e-05	2.52022e-06
1.65211e-05	1.50365e-07	1.65716e-05	2.383e-07	1.6906e-05	5.67576e-07	1.66206e-05	7.81571e-07			1.68819e-05	1.47791e-06	1.6528e-05	1.77955e-06	1.60515e-05	2.51733e-06
1.66189e-05	1.17469e-07	1.66695e-05	1.83589e-07	1.70039e-05	7.05691e-07	1.67183e-05	8.14818e-07			1.69799e-05	1.65792e-06	1.66257e-05	1.77736e-06	1.61496e-05	2.51287e-06
1.67167e-05	6.41978e-08	1.67674e-05	2.15567e-07	1.71017e-05	7.45795e-07	1.68161e-05	9.69142e-07			1.7078e-05	1.74188e-06	1.67234e-05	1.77858e-06	1.62477e-05	2.48437e-06
1.68145e-05	1.29549e-09	1.68653e-05	2.67626e-07	1.71996e-05	7.54704e-07	1.69139e-05	1.05522e-06			1.7176e-05	1.78982e-06	1.68211e-05	1.80582e-06	1.63459e-05	2.41286e-06
1.69124e-05	1.29813e-08	1.69632e-05	3.5327e-07	1.72975e-05	7.45885e-07	1.70116e-05	1.0797e-06			1.72741e-05	1.78073e-06	1.69188e-05	2.03055e-06	1.6444e-05	2.28153e-06
1.70102e-05	5.59637e-08	1.70611e-05	4.27379e-07	1.73954e-05	7.35184e-07	1.71094e-05	1.08352e-06			1.73721e-05	1.78053e-06	1.70165e-05	2.1107e-06	1.65422e-05	2.16094e-06
1.7108e-05	1.48707e-07	1.7159e-05	4.46597e-07	1.74933e-05	7.35949e-07	1.72072e-05	1.07833e-06			1.74701e-05	1.77493e-06	1.71142e-05	2.13255e-06	1.66403e-05	2.16197e-06
1.72058e-05	1.54422e-07	1.72569e-05	4.45513e-07	1.75912e-05	7.4669e-07	1.73049e-05	1.06486e-06			1.75682e-05	1.76712e-06	1.72119e-05	2.13204e-06	1.67385e-05	2.58679e-06
1.73037e-05	1.65469e-07	1.73548e-05	4.28467e-07	1.7689e-05	7.52105e-07					1.76662e-05	1.74116e-06	1.73096e-05	2.1223e-06	1.68366e-05	2.58678e-06
1.74015e-05	1.58874e-07	1.74527e-05	4.24142e-07	1.77869e-05	7.50127e-07					1.77643e-05	1.69518e-06	1.74073e-05	2.11145e-06
1.74993e-05	1.55442e-07	1.75506e-05	4.31353e-07	1.78848e-05	7.07191e-07					1.78623e-05	1.56682e-06	1.7505e-05	2.08674e-06
1.75972e-05	1.57423e-07	1.76485e-05	4.42268e-07	1.79827e-05	5.66728e-07					1.79603e-05	1.42746e-06	1.76028e-05	2.05855e-06
1.7695e-05	1.56365e-07	1.77464e-05	4.46051e-07	1.80806e-05	5.08514e-07					1.80584e-05	1.42603e-06	1.77005e-05	1.9793e-06
		1.78443e-05	4.35564e-07	1.81785e-05	4.53441e-07					1.81564e-05	1.42328e-06	1.77982e-05	1.81746e-06
		1.79422e-05	4.07894e-07	1.82763e-05	4.78477e-07					1.82545e-05	1.42135e-06	1.78959e-05	1.7813e-06
		1.80401e-05	2.6592e-07	1.83742e-05	5.31399e-07					1.83525e-05	1.44628e-06	1.79936e-05	1.78315e-06
		1.8138e-05	2.07577e-07	1.84721e-05	6.60607e-07					1.84505e-05	1.59289e-06	1.80913e-05	1.79021e-06
		1.82359e-05	1.73926e-07	1.857e-05	7.33602e-07					1.85486e-05	1.71445e-06	1.8189e-05	1.77708e-06
		1.83338e-05	2.03964e-07							1.86466e-05	1.75894e-06	1.82867e-05	1.79013e-06
		1.84317e-05	3.21238e-07							1.87447e-05	1.77584e-06	1.83844e-05	1.92656e-06
		1.85296e-05	4.0314e-07							1.88427e-05	1.77498e-06	1.84821e-05	2.08083e-06
		1.86275e-05	4.3446e-07							1.89407e-05	1.76878e-06	1.85798e-05	2.14048e-06
		1.87255e-05	4.38253e-07							1.90388e-05	1.76283e-06	1.86775e-05	2.15449e-06
		1.88234e-05	4.34407e-07							1.91368e-05	1.75634e-06	1.87752e-05	2.1513e-06
		1.89213e-05	4.2673e-07							1.92349e-05	1.71536e-06	1.88729e-05	2.14188e-06
		1.90192e-05	4.30476e-07							1.93329e-05	1.62704e-06	1.89706e-05	2.13458e-06
		1.91171e-05	4.38217e-07							1.94309e-05	1.49307e-06	1.90683e-05	2.1103e-06
		1.9215e-05	4.37915e-07							1.9529e-05	1.42343e-06	1.9166e-05	2.06672e-06
		1.93129e-05	4.322e-07							1.9627e-05	1.42476e-06	1.92637e-05	1.9588e-06
		1.94108e-05	4.09781e-07							1.9725e-05	1.42301e-06	1.93614e-05	1.78999e-06
		1.95087e-05	3.43334e-07							1.98231e-05	1.42873e-06	1.94591e-05	1.77559e-06
		1.96066e-05	2.40513e-07							1.99211e-05	1.43685e-06	1.95568e-05	1.77707e-06
		1.97045e-05	1.86683e-07							2.00192e-05	1.61201e-06
		1.98024e-05	2.03846e-07							2.01172e-05	1.73508e-06
										2.02152e-05	1.78474e-06
										2.03133e-05	1.79798e-06
										2.04113e-05	1.80308e-06
										2.05094e-05	1.78579e-06
										2.06074e-05	1.77114e-06
										2.07054e-05	1.73673e-06
										2.08035e-05	1.6898e-06
										2.09015e-05	1.62787e-06
										2.09996e-05	1.4622e-06
										2.10976e-05	1.43608e-06
										2.11956e-05	1.43247e-06
										2.12937e-05	1.42946e-06
										2.13917e-05	1.46017e-06
										2.14898e-05	1.57585e-06
										2.15878e-05	1.72565e-06
										2.16858e-05	1.77956e-06
										2.17839e-05	1.79733e-06
										2.18819e-05	1.79798e-06
										2.19799e-05	1.79317e-06
										2.2078e-05	1.78518e-06
										2.2176e-05	1.76312e-06
										2.22741e-05	1.72263e-06
										2.23721e-05	1.61263e-06
										2.24701e-05	1.43863e-06
										2.25682e-05	1.43435e-06
										2.26662e-05	1.81515e-06
										2.27643e-05	1.8151e-06
										2.28623e-05	1.81504e-06
										2.29603e-05	1.81499e-06
										2.30584e-05	1.81493e-06
										2.31564e-05	1.81488e-06
										2.32545e-05	1.81482e-06
										2.33525e-05	1.81477e-06

## Sheet: Fig.3d
Scanning speed (µm/s)	Thickness (nm)	Error bar (nm)
4000	174.857	21.5053
3500	233.444	16.341
3000	286.286	19.7713
2500	315.75	12.1743
2000	337.667	4.74342
1500	343.143	7.47058
1000	347.6	3.71484
500	358.8	13.4982

## Sheet: Fig. 3e
Wavelength (nm)	Reflectance of sample written at 4000 µm/s	Reflectance of sample written at 3500 µm/s	Reflectance of sample written at 3000 µm/s	Reflectance of sample written at 2500 µm/s	Reflectance of sample written at 2000 µm/s	Reflectance of sample written at 1500 µm/s	Reflectance of sample written at 1000 µm/s	Reflectance of sample written at 500 µm/s
420.215	0.47713	0.3405	0.27443	0.24139	0.28035	0.36122	0.35794	0.3746
420.558	0.39152	0.36031	0.2759	0.19193	0.28624	0.29458	0.35828	0.31251
420.901	0.42549	0.3334	0.17169	0.17662	0.25076	0.21775	0.3291	0.31483
421.243	0.39394	0.3105	0.09434	0.10764	0.16528	0.19577	0.26914	0.37197
421.586	0.40635	0.25928	0.23626	0.11962	0.17894	0.28689	0.31931	0.3423
421.929	0.41401	0.40043	0.19409	0.1783	0.20303	0.30473	0.34093	0.43503
422.271	0.36498	0.37787	0.23533	0.28427	0.15296	0.24029	0.34418	0.38868
422.614	0.43396	0.29725	0.21463	0.10552	0.21664	0.19154	0.34981	0.34219
422.957	0.39036	0.3865	0.17288	0.10248	0.14075	0.24817	0.32517	0.36725
423.299	0.40024	0.40899	0.20803	0.1584	0.16539	0.27254	0.3585	0.35654
423.642	0.32234	0.39843	0.16798	0.17177	0.1389	0.23704	0.27083	0.32966
423.985	0.42932	0.32813	0.20742	0.12958	0.14017	0.2013	0.32709	0.31094
424.327	0.37762	0.36488	0.11164	0.1339	0.14334	0.20318	0.27452	0.40673
424.67	0.41549	0.33987	0.19445	0.0944	0.21527	0.33094	0.29453	0.34387
425.013	0.3747	0.32168	0.12959	0.18293	0.21802	0.23657	0.30891	0.35437
425.355	0.36428	0.33193	0.20284	0.17148	0.14846	0.18077	0.23313	0.34958
425.698	0.38282	0.34031	0.19006	0.09796	0.17123	0.19311	0.25147	0.29466
426.041	0.38254	0.37663	0.14977	0.12197	0.12502	0.28935	0.2565	0.35259
426.383	0.38156	0.34481	0.22925	0.18978	0.15481	0.2785	0.31547	0.34073
426.726	0.36192	0.30707	0.09607	0.16692	0.0936	0.18523	0.26341	0.27996
427.069	0.41556	0.36149	0.19162	0.11274	0.19189	0.17917	0.22613	0.33466
427.411	0.41152	0.39437	0.19172	0.14258	0.16311	0.25381	0.2626	0.29399
427.754	0.325	0.33787	0.21876	0.14225	0.14307	0.24205	0.23266	0.31332
428.097	0.41161	0.32082	0.17606	0.15454	0.18977	0.24856	0.32024	0.36637
428.439	0.39469	0.35752	0.10993	0.14195	0.13972	0.22755	0.20103	0.30729
428.782	0.39225	0.33183	0.18643	0.13943	0.19313	0.18413	0.26315	0.27584
429.125	0.34184	0.35758	0.12871	0.08869	0.10806	0.22868	0.25154	0.31427
429.467	0.40941	0.25339	0.17787	0.07273	0.12269	0.20489	0.27899	0.31259
429.81	0.37071	0.33491	0.14943	0.15244	0.212	0.15274	0.22063	0.33279
430.153	0.30819	0.3585	0.22692	0.13411	0.16297	0.17343	0.24429	0.29575
430.495	0.37395	0.37056	0.17714	0.14695	0.17349	0.24696	0.27392	0.30086
430.838	0.42867	0.39073	0.20146	0.16027	0.13949	0.25171	0.23835	0.2963
431.18	0.35702	0.27903	0.15713	0.11324	0.12141	0.16925	0.24171	0.23133
431.523	0.36384	0.37168	0.1719	0.09786	0.1647	0.22643	0.2237	0.30495
431.866	0.43359	0.36984	0.2111	0.10524	0.196	0.25516	0.25592	0.28411
432.208	0.37634	0.32629	0.14872	0.06226	0.12279	0.1759	0.18167	0.28417
432.551	0.34339	0.28565	0.13731	0.16611	0.08639	0.15166	0.2223	0.30684
432.894	0.37628	0.38849	0.22674	0.12949	0.17474	0.22917	0.29765	0.27291
433.236	0.3405	0.39025	0.1522	0.10968	0.13852	0.20076	0.15889	0.27242
433.579	0.41859	0.32796	0.17926	0.12347	0.09353	0.18246	0.22505	0.2355
433.921	0.33239	0.3774	0.22228	0.15782	0.12937	0.20814	0.20302	0.25947
434.264	0.41618	0.35518	0.16701	0.14748	0.13708	0.17554	0.20211	0.29562
434.607	0.37506	0.39165	0.1889	0.14201	0.16695	0.20453	0.24857	0.26603
434.949	0.36371	0.31192	0.18055	0.14862	0.11753	0.17604	0.24045	0.304
435.292	0.36737	0.32086	0.16902	0.07846	0.08768	0.14161	0.21145	0.27637
435.634	0.32517	0.34003	0.18561	0.12429	0.09765	0.15413	0.23956	0.29233
435.977	0.37223	0.34919	0.18006	0.13559	0.11585	0.20504	0.2393	0.30508
436.32	0.35143	0.36028	0.18963	0.14727	0.10417	0.21587	0.19496	0.24286
436.662	0.38975	0.37177	0.21242	0.12462	0.07849	0.18899	0.2163	0.27494
437.005	0.3458	0.35067	0.17156	0.04972	0.07201	0.12734	0.18559	0.19793
437.347	0.39728	0.37228	0.21893	0.12492	0.12639	0.16351	0.19182	0.21591
437.69	0.39835	0.3947	0.1716	0.08624	0.15826	0.1967	0.21376	0.25571
438.033	0.38802	0.31804	0.19442	0.14378	0.09529	0.18404	0.20423	0.24401
438.375	0.37844	0.37066	0.18985	0.1729	0.10361	0.15194	0.19347	0.25052
438.718	0.34864	0.34837	0.17577	0.13155	0.13413	0.12233	0.19688	0.28458
439.06	0.38275	0.36544	0.20979	0.11704	0.10664	0.16533	0.2017	0.22146
439.403	0.32716	0.35671	0.21735	0.16121	0.11996	0.22195	0.19134	0.27777
439.745	0.35392	0.31392	0.18581	0.11349	0.06432	0.113	0.1832	0.20405
440.088	0.36015	0.37911	0.18986	0.09012	0.09272	0.11701	0.18425	0.2142
440.431	0.36049	0.34963	0.23212	0.14554	0.14169	0.17748	0.19917	0.21517
440.773	0.33557	0.34903	0.17176	0.10075	0.07554	0.12452	0.18534	0.15816
441.116	0.3845	0.37647	0.22142	0.16268	0.0947	0.15433	0.19092	0.24753
441.458	0.34943	0.35276	0.16568	0.10048	0.07553	0.10818	0.18125	0.20953
441.801	0.33332	0.38068	0.18054	0.11516	0.08701	0.10768	0.14626	0.21483
442.143	0.37526	0.30047	0.17197	0.12394	0.10682	0.17513	0.22023	0.25639
442.486	0.37262	0.37609	0.19549	0.12624	0.09037	0.15885	0.1907	0.24919
442.829	0.3599	0.3642	0.20749	0.13839	0.09856	0.12573	0.18323	0.22183
443.171	0.33344	0.35839	0.19831	0.0767	0.10374	0.13147	0.14879	0.20483
443.514	0.37916	0.34945	0.22934	0.12537	0.13477	0.13877	0.16307	0.17894
443.856	0.36214	0.36557	0.20195	0.15249	0.09355	0.15344	0.1637	0.20544
444.199	0.33335	0.35085	0.15191	0.11826	0.05908	0.11992	0.12729	0.19672
444.541	0.38156	0.40529	0.2268	0.15347	0.15413	0.11973	0.18689	0.21367
444.884	0.36303	0.36537	0.19934	0.10677	0.10139	0.12433	0.16817	0.21991
445.226	0.36495	0.3536	0.20162	0.1326	0.08376	0.08461	0.15777	0.1706
445.569	0.36503	0.37858	0.20454	0.15019	0.07959	0.11645	0.15773	0.18915
445.911	0.34991	0.32677	0.22584	0.10322	0.0746	0.10531	0.16642	0.18206
446.254	0.34172	0.40691	0.22479	0.12952	0.10092	0.13128	0.15478	0.18835
446.596	0.33789	0.32554	0.20779	0.10883	0.08694	0.13812	0.15249	0.21291
446.939	0.35383	0.36676	0.21639	0.12638	0.05448	0.11741	0.16715	0.18076
447.282	0.33807	0.36453	0.20978	0.10959	0.07409	0.12615	0.13025	0.17409
447.624	0.34807	0.33052	0.20587	0.09933	0.09931	0.12419	0.15891	0.1868
447.967	0.34582	0.41782	0.22643	0.12464	0.10807	0.09656	0.17271	0.19236
448.309	0.35946	0.34561	0.21774	0.15861	0.07443	0.11251	0.15994	0.18345
448.652	0.35525	0.38153	0.19037	0.11336	0.0579	0.07338	0.13158	0.1642
448.994	0.34038	0.39893	0.26331	0.13583	0.10244	0.12581	0.1401	0.18951
449.337	0.32	0.34646	0.17635	0.08839	0.07699	0.07977	0.13051	0.18089
449.679	0.37977	0.35874	0.20438	0.12641	0.07998	0.10315	0.12432	0.16892
450.022	0.33277	0.37338	0.24245	0.13462	0.09213	0.11549	0.16388	0.20796
450.364	0.3543	0.37843	0.21367	0.10402	0.08216	0.09815	0.13777	0.15101
450.707	0.37688	0.37159	0.25332	0.13735	0.10704	0.13106	0.13351	0.18505
451.049	0.33715	0.36374	0.22578	0.11865	0.07865	0.09883	0.13631	0.19438
451.392	0.32321	0.34305	0.21221	0.12794	0.06023	0.09917	0.11763	0.15473
451.734	0.36118	0.38791	0.23829	0.15098	0.09378	0.11968	0.143	0.18617
452.077	0.32476	0.38049	0.24659	0.13358	0.10521	0.10441	0.13124	0.19608
452.419	0.37606	0.38722	0.23891	0.13598	0.08711	0.11714	0.1259	0.17072
452.762	0.32691	0.36132	0.2468	0.14901	0.08966	0.08694	0.13846	0.15746
453.104	0.37541	0.3612	0.22986	0.13553	0.05942	0.09372	0.14485	0.14319
453.447	0.32681	0.4107	0.22849	0.12762	0.0862	0.09667	0.13232	0.14818
453.789	0.35952	0.40102	0.2266	0.12128	0.07693	0.09963	0.14905	0.16362
454.131	0.3515	0.36664	0.22486	0.12908	0.0617	0.06426	0.11059	0.14454
454.474	0.34174	0.35473	0.23015	0.1292	0.05884	0.08165	0.12559	0.14721
454.816	0.33813	0.36874	0.21428	0.1152	0.07383	0.08511	0.12317	0.14115
455.159	0.3446	0.38629	0.23709	0.12536	0.05796	0.08884	0.10006	0.1427
455.501	0.34957	0.37366	0.23167	0.13575	0.06722	0.09293	0.13747	0.15278
455.844	0.33354	0.3605	0.22188	0.1254	0.05616	0.0658	0.11637	0.13403
456.186	0.35395	0.37942	0.24364	0.14521	0.07684	0.09708	0.11858	0.1579
456.529	0.32735	0.39422	0.23439	0.14067	0.0916	0.08602	0.11988	0.13239
456.871	0.35218	0.38627	0.24112	0.12727	0.0599	0.11316	0.10591	0.13822
457.214	0.34264	0.39042	0.25463	0.13718	0.06498	0.0871	0.11803	0.15729
457.556	0.3252	0.38231	0.24222	0.12758	0.07185	0.06952	0.10501	0.1507
457.899	0.33061	0.39381	0.24481	0.15773	0.08118	0.08806	0.11844	0.16129
458.241	0.3331	0.36943	0.24334	0.12289	0.05967	0.10702	0.10909	0.14899
458.583	0.31988	0.37613	0.24055	0.14292	0.05802	0.08993	0.09433	0.13326
458.926	0.34532	0.40986	0.24683	0.13263	0.0723	0.06575	0.11887	0.12607
459.268	0.3601	0.39181	0.25609	0.14326	0.08819	0.09082	0.12153	0.14533
459.611	0.34016	0.38655	0.24101	0.14151	0.06563	0.07916	0.08589	0.1356
459.953	0.33768	0.38255	0.25612	0.15004	0.06782	0.07587	0.10969	0.10718
460.296	0.32906	0.38545	0.24122	0.14613	0.08405	0.05686	0.10179	0.12251
460.638	0.32655	0.39106	0.259	0.12652	0.08563	0.07052	0.10171	0.12987
460.98	0.35194	0.38702	0.25789	0.16677	0.08257	0.09982	0.11482	0.13023
461.323	0.33049	0.40881	0.2294	0.16681	0.0657	0.08103	0.08106	0.12785
461.665	0.34893	0.3897	0.26393	0.15746	0.08036	0.0635	0.09636	0.13257
462.008	0.34595	0.39817	0.24642	0.14958	0.09064	0.07228	0.09321	0.12247
462.35	0.34414	0.39737	0.25618	0.15757	0.07687	0.10009	0.1059	0.12501
462.693	0.32801	0.37861	0.24935	0.16991	0.05584	0.06913	0.10354	0.12295
463.035	0.32715	0.38035	0.25614	0.16251	0.0782	0.07211	0.08721	0.12272
463.377	0.35236	0.40515	0.27492	0.14875	0.08837	0.07625	0.10224	0.11349
463.72	0.31749	0.37356	0.25789	0.15221	0.09615	0.06915	0.09082	0.10785
464.062	0.34332	0.37054	0.25445	0.15461	0.05001	0.07884	0.09247	0.10921
464.405	0.32364	0.4073	0.26573	0.17808	0.07394	0.07272	0.08296	0.10436
464.747	0.34804	0.41335	0.26429	0.16094	0.09047	0.07099	0.09725	0.11531
465.089	0.33179	0.40767	0.27573	0.1538	0.08154	0.06901	0.1025	0.11777
465.432	0.3201	0.38672	0.25764	0.16264	0.06867	0.08459	0.08897	0.10917
465.774	0.33226	0.41033	0.24937	0.15691	0.05764	0.07612	0.07866	0.09914
466.117	0.32117	0.38984	0.26611	0.14908	0.07483	0.06879	0.086	0.11188
466.459	0.332	0.38955	0.26951	0.15242	0.09585	0.06268	0.0961	0.10928
466.801	0.33759	0.40633	0.27631	0.15814	0.07902	0.0811	0.08266	0.10997
467.144	0.31747	0.38718	0.26355	0.17301	0.06508	0.07194	0.0919	0.09558
467.486	0.33494	0.40294	0.25185	0.16501	0.08667	0.06645	0.07692	0.10044
467.828	0.31206	0.40834	0.29537	0.17027	0.08157	0.07313	0.10389	0.09592
468.171	0.33763	0.41477	0.27529	0.1761	0.08397	0.06716	0.09055	0.10086
468.513	0.3504	0.39482	0.27509	0.15757	0.07237	0.07437	0.07602	0.10017
468.856	0.32399	0.39698	0.28688	0.17795	0.08244	0.06525	0.09371	0.09629
469.198	0.31387	0.41241	0.27273	0.17326	0.07459	0.06562	0.06971	0.09675
469.54	0.33344	0.38883	0.27627	0.16475	0.07368	0.05915	0.077	0.09142
469.883	0.32626	0.40354	0.28565	0.17536	0.07774	0.06366	0.08031	0.09668
470.225	0.32834	0.39037	0.27219	0.16633	0.07204	0.06185	0.08201	0.08493
470.567	0.33149	0.40154	0.27396	0.16598	0.07186	0.06242	0.08162	0.08248
470.91	0.31868	0.40346	0.28765	0.17552	0.08896	0.06523	0.0773	0.09125
471.252	0.33083	0.39116	0.27748	0.17742	0.05847	0.05728	0.08128	0.08542
471.594	0.32074	0.40531	0.27789	0.17474	0.06345	0.06971	0.07546	0.07073
471.937	0.32963	0.39755	0.28599	0.17818	0.0713	0.066	0.08505	0.0865
472.279	0.31958	0.40003	0.27903	0.16335	0.07809	0.06845	0.07497	0.07818
472.621	0.33323	0.40079	0.28696	0.1955	0.08703	0.07171	0.08369	0.09499
472.964	0.33066	0.39681	0.2882	0.18039	0.07658	0.04395	0.06487	0.09383
473.306	0.31972	0.40661	0.3005	0.17272	0.06282	0.06677	0.06468	0.07354
473.648	0.32993	0.42014	0.31001	0.17782	0.08778	0.08705	0.08939	0.08951
473.991	0.31288	0.39568	0.3013	0.17576	0.07762	0.05531	0.07842	0.08915
474.333	0.32623	0.40654	0.31959	0.19502	0.08021	0.06793	0.07307	0.08585
474.675	0.3273	0.4067	0.29541	0.17488	0.08824	0.05393	0.06667	0.0863
475.018	0.32275	0.4231	0.30679	0.19019	0.08284	0.07688	0.08029	0.08462
475.36	0.32902	0.42659	0.30462	0.20069	0.09524	0.07774	0.07988	0.0921
475.702	0.32113	0.40509	0.30017	0.1965	0.0767	0.06609	0.07427	0.08102
476.045	0.34006	0.41407	0.30441	0.19786	0.0746	0.05386	0.06763	0.07515
476.387	0.32949	0.41749	0.31752	0.19034	0.08917	0.06971	0.07378	0.09114
476.729	0.32213	0.41873	0.30944	0.18879	0.08332	0.0751	0.07153	0.0813
477.072	0.31942	0.41333	0.31505	0.19823	0.09175	0.0767	0.06885	0.07767
477.414	0.324	0.41134	0.32513	0.18066	0.07351	0.06195	0.07799	0.08369
477.756	0.31844	0.41977	0.30064	0.19661	0.08346	0.05393	0.06793	0.07136
478.099	0.32412	0.40808	0.32168	0.1996	0.09085	0.06473	0.06929	0.0792
478.441	0.3051	0.40313	0.30418	0.18815	0.08615	0.05925	0.06551	0.07611
478.783	0.32891	0.40741	0.33066	0.19669	0.08194	0.05903	0.0601	0.06383
479.125	0.31362	0.41095	0.32016	0.20187	0.08426	0.05835	0.06266	0.07476
479.468	0.30301	0.41846	0.30882	0.19319	0.08165	0.05749	0.04773	0.06776
479.81	0.32813	0.41994	0.31499	0.20512	0.08972	0.06884	0.07199	0.07438
480.152	0.31647	0.42578	0.31077	0.20981	0.08573	0.06654	0.06932	0.07308
480.495	0.32151	0.4138	0.33081	0.20664	0.09206	0.06013	0.05892	0.05684
480.837	0.32291	0.41489	0.31225	0.20429	0.09733	0.05647	0.06192	0.07092
481.179	0.30475	0.42553	0.32003	0.19685	0.08148	0.06553	0.05849	0.07079
481.521	0.32517	0.42257	0.32022	0.21534	0.09386	0.0694	0.06352	0.07329
481.864	0.30719	0.41503	0.33102	0.21475	0.09196	0.05828	0.06022	0.06576
482.206	0.309	0.43328	0.34113	0.20678	0.10161	0.05593	0.06417	0.07136
482.548	0.31459	0.42809	0.32369	0.21401	0.09111	0.07242	0.06339	0.07996
482.89	0.30779	0.39811	0.32795	0.21369	0.08259	0.07034	0.07206	0.0593
483.233	0.32111	0.4253	0.33655	0.21677	0.09191	0.06884	0.06772	0.06741
483.575	0.31267	0.43375	0.33287	0.20915	0.0911	0.06212	0.06783	0.07707
483.917	0.31422	0.42	0.3319	0.21666	0.09006	0.07013	0.06174	0.0582
484.259	0.32035	0.41728	0.33031	0.22463	0.08928	0.06833	0.06481	0.06174
484.602	0.30843	0.42225	0.32503	0.22175	0.08422	0.06196	0.07001	0.06214
484.944	0.31727	0.4466	0.3508	0.23646	0.10689	0.06351	0.07021	0.06878
485.286	0.30752	0.41867	0.34234	0.21963	0.09567	0.06353	0.06472	0.06736
485.628	0.31275	0.43	0.32978	0.22486	0.09899	0.07135	0.06613	0.05823
485.971	0.319	0.4214	0.35656	0.23403	0.10651	0.08014	0.06876	0.07784
486.313	0.30533	0.42677	0.32891	0.22472	0.10869	0.06266	0.059	0.06465
486.655	0.3126	0.42813	0.34066	0.22362	0.10789	0.0614	0.06043	0.05883
486.997	0.31599	0.41132	0.34249	0.2273	0.10323	0.07478	0.07338	0.07054
487.34	0.31022	0.4087	0.33891	0.22762	0.08703	0.06777	0.05527	0.05405
487.682	0.30973	0.4286	0.34754	0.23755	0.10956	0.07404	0.06569	0.06868
488.024	0.31094	0.42754	0.34196	0.23105	0.10403	0.06388	0.05838	0.06052
488.366	0.30476	0.42459	0.34286	0.23366	0.10942	0.06827	0.06539	0.06156
488.708	0.31506	0.43223	0.33949	0.23999	0.10544	0.08334	0.06132	0.06568
489.051	0.31101	0.42283	0.34553	0.23621	0.10533	0.07538	0.06258	0.05685
489.393	0.30276	0.43194	0.35215	0.24123	0.11549	0.07096	0.06486	0.06306
489.735	0.30302	0.42923	0.36433	0.24329	0.11742	0.07195	0.06071	0.05131
490.077	0.30647	0.42283	0.34474	0.23951	0.10119	0.07706	0.05511	0.06449
490.419	0.30921	0.4314	0.36427	0.24884	0.10718	0.07892	0.06363	0.07451
490.762	0.29568	0.41696	0.35656	0.24047	0.11689	0.07596	0.07002	0.05809
491.104	0.29939	0.42923	0.34659	0.24054	0.11697	0.07743	0.05836	0.05716
491.446	0.31394	0.42286	0.36729	0.24187	0.11721	0.08208	0.07599	0.06375
491.788	0.30412	0.42369	0.35836	0.25331	0.10695	0.07502	0.06334	0.05907
492.13	0.30976	0.42709	0.36377	0.25028	0.11305	0.07051	0.0659	0.05696
492.473	0.29769	0.44059	0.35957	0.24948	0.12372	0.08381	0.07143	0.06115
492.815	0.30216	0.41734	0.36752	0.24071	0.11648	0.07682	0.05869	0.05455
493.157	0.3098	0.43087	0.37526	0.26067	0.12226	0.07937	0.07456	0.06604
493.499	0.29703	0.42251	0.36096	0.2488	0.11594	0.0831	0.06015	0.05987
493.841	0.31156	0.42565	0.36525	0.25894	0.12429	0.07872	0.06535	0.06402
494.184	0.299	0.42558	0.35556	0.25527	0.13046	0.07824	0.07182	0.05979
494.526	0.3	0.42329	0.36481	0.24671	0.11641	0.08054	0.06133	0.05735
494.868	0.30147	0.42673	0.35877	0.25483	0.11576	0.07703	0.06621	0.06393
495.21	0.29126	0.42719	0.36962	0.2597	0.12312	0.07906	0.071	0.06147
495.552	0.29512	0.42972	0.37261	0.26213	0.13458	0.0794	0.06742	0.06194
495.894	0.29571	0.4222	0.36863	0.25783	0.12616	0.08286	0.06817	0.04876
496.236	0.29888	0.42487	0.37289	0.26783	0.12357	0.08273	0.06626	0.05788
496.579	0.29883	0.42756	0.38015	0.25383	0.12747	0.07653	0.06497	0.05317
496.921	0.29324	0.41867	0.37041	0.27271	0.13255	0.08792	0.07013	0.05843
497.263	0.30385	0.43013	0.38084	0.27679	0.13751	0.08944	0.07142	0.06468
497.605	0.29251	0.42924	0.37698	0.27069	0.13285	0.08215	0.0707	0.06308
497.947	0.30134	0.42524	0.38152	0.26414	0.12766	0.08485	0.06748	0.06448
498.289	0.28549	0.42114	0.38564	0.2622	0.12843	0.08707	0.06161	0.05697
498.631	0.29593	0.42788	0.38187	0.2706	0.14064	0.08221	0.07324	0.05723
498.974	0.29438	0.42925	0.3887	0.27327	0.13746	0.0879	0.06424	0.05709
499.316	0.28798	0.41816	0.39076	0.26879	0.12872	0.08369	0.069	0.05523
499.658	0.29747	0.42634	0.38147	0.26682	0.13279	0.08633	0.05826	0.05161
500	0.28457	0.42527	0.39236	0.27342	0.14391	0.09175	0.0721	0.06063
500.342	0.2954	0.42315	0.38953	0.28026	0.13918	0.09229	0.07149	0.05297
500.684	0.28894	0.42715	0.39298	0.27916	0.13841	0.08585	0.0698	0.06037
501.026	0.28886	0.4259	0.38542	0.27754	0.14356	0.08952	0.07281	0.0637
501.368	0.28789	0.42331	0.37647	0.26993	0.13644	0.08944	0.07376	0.05875
501.711	0.28971	0.43096	0.38907	0.29197	0.1451	0.09414	0.0805	0.06306
502.053	0.28773	0.43639	0.3878	0.29056	0.14814	0.09487	0.07428	0.05915
502.395	0.2829	0.41916	0.37738	0.28527	0.14017	0.09023	0.069	0.05981
502.737	0.28872	0.43274	0.38499	0.2836	0.1436	0.0932	0.06979	0.06261
503.079	0.28768	0.43644	0.3954	0.29143	0.14773	0.10241	0.07558	0.05958
503.421	0.29626	0.42355	0.39467	0.30096	0.14856	0.10011	0.07557	0.05999
503.763	0.28913	0.42681	0.39511	0.28801	0.14473	0.08787	0.07411	0.05589
504.105	0.28601	0.42939	0.39685	0.28755	0.15051	0.0993	0.07487	0.05797
504.447	0.2883	0.43278	0.39649	0.29414	0.14431	0.09631	0.07236	0.05618
504.789	0.28782	0.42303	0.40152	0.296	0.15355	0.09968	0.07906	0.06152
505.132	0.28739	0.42776	0.39291	0.29146	0.15333	0.09462	0.076	0.06165
505.474	0.2878	0.42987	0.39971	0.29311	0.15147	0.09702	0.07406	0.06839
505.816	0.28433	0.42036	0.39778	0.29821	0.15323	0.1032	0.07889	0.06048
506.158	0.28432	0.42215	0.39991	0.29729	0.15364	0.10069	0.07304	0.06638
506.5	0.28393	0.43218	0.40623	0.29501	0.15242	0.10061	0.07315	0.0622
506.842	0.28108	0.43789	0.40066	0.30229	0.15695	0.10065	0.07617	0.06129
507.184	0.28585	0.41735	0.40033	0.30588	0.15514	0.10099	0.07947	0.06064
507.526	0.27901	0.42834	0.40066	0.30176	0.15344	0.10296	0.07623	0.06017
507.868	0.28211	0.42846	0.40431	0.30981	0.1587	0.10192	0.08007	0.06483
508.21	0.27645	0.42851	0.40336	0.30275	0.16169	0.10036	0.07678	0.05809
508.552	0.2798	0.43081	0.40139	0.30529	0.16277	0.10117	0.07745	0.06476
508.894	0.28674	0.42029	0.4017	0.30786	0.15702	0.10441	0.08086	0.07063
509.236	0.274	0.42481	0.3995	0.31021	0.17127	0.10871	0.07933	0.06365
509.578	0.27031	0.41984	0.40615	0.31236	0.16479	0.10989	0.08127	0.06369
509.92	0.27004	0.42585	0.40812	0.30831	0.16361	0.10567	0.08005	0.06052
510.262	0.27556	0.42388	0.41067	0.31219	0.16529	0.11857	0.08441	0.06065
510.604	0.27195	0.42384	0.40553	0.3167	0.16885	0.11093	0.0803	0.0659
510.946	0.27204	0.41906	0.41075	0.3134	0.16478	0.10683	0.0813	0.0632
511.288	0.26637	0.42768	0.40949	0.30922	0.16907	0.11287	0.08732	0.06756
511.631	0.26601	0.42262	0.4062	0.3069	0.17092	0.11093	0.07988	0.06191
511.973	0.27489	0.41167	0.40767	0.31032	0.17299	0.11801	0.08534	0.06188
512.315	0.27733	0.42876	0.41546	0.31908	0.17482	0.11598	0.08796	0.06837
512.657	0.26791	0.42094	0.41011	0.31504	0.17098	0.11005	0.08672	0.06711
512.999	0.27344	0.42721	0.41576	0.32446	0.17604	0.11632	0.08177	0.06935
513.341	0.26347	0.42446	0.41595	0.31741	0.1709	0.11751	0.09068	0.07642
513.683	0.27136	0.41807	0.41016	0.32005	0.17203	0.11434	0.08575	0.06439
514.025	0.27309	0.42346	0.41342	0.32817	0.17761	0.11829	0.0871	0.07193
514.367	0.26023	0.41867	0.41214	0.32147	0.1757	0.11775	0.0893	0.06789
514.709	0.269	0.42193	0.41863	0.3222	0.17947	0.12198	0.0882	0.0687
515.051	0.26722	0.41094	0.41867	0.3234	0.18091	0.12358	0.09118	0.07211
515.393	0.27123	0.4273	0.41916	0.32474	0.18396	0.12081	0.08836	0.07052
515.735	0.26725	0.41136	0.42484	0.32203	0.18064	0.11974	0.09146	0.06964
516.077	0.26435	0.42256	0.42502	0.3231	0.18339	0.12529	0.09352	0.07321
516.419	0.26508	0.42166	0.4259	0.33531	0.18272	0.1253	0.08996	0.07147
516.761	0.26593	0.41743	0.42099	0.32985	0.18637	0.1219	0.0883	0.07529
517.103	0.26284	0.41881	0.41795	0.33351	0.18659	0.12625	0.08958	0.07111
517.445	0.2646	0.42037	0.42835	0.33189	0.18939	0.13011	0.10082	0.06956
517.786	0.26274	0.41859	0.42112	0.33017	0.18628	0.12428	0.09295	0.07748
518.128	0.26213	0.41757	0.42475	0.33692	0.19039	0.12926	0.0936	0.0739
518.47	0.25737	0.41584	0.41599	0.3309	0.19084	0.12482	0.09389	0.07261
518.812	0.25956	0.41742	0.4274	0.33405	0.19531	0.12914	0.09921	0.07266
519.154	0.26432	0.42121	0.42422	0.33716	0.19126	0.1367	0.09619	0.07557
519.496	0.26134	0.40962	0.42465	0.33551	0.1901	0.12952	0.09525	0.07672
519.838	0.25964	0.417	0.42575	0.33788	0.19579	0.13266	0.0993	0.07583
520.18	0.26004	0.41782	0.42703	0.34077	0.19898	0.13304	0.09784	0.08045
520.522	0.26779	0.41753	0.43321	0.34858	0.19987	0.14265	0.10287	0.08057
520.864	0.25802	0.41795	0.428	0.34694	0.20063	0.13838	0.10094	0.08405
521.206	0.25789	0.41096	0.42926	0.34519	0.19908	0.1343	0.10098	0.07934
521.548	0.25459	0.41445	0.42578	0.34281	0.20556	0.13514	0.10041	0.07877
521.89	0.26043	0.411	0.43138	0.344	0.20516	0.14411	0.1045	0.08162
522.232	0.25397	0.41347	0.42807	0.34653	0.20242	0.14444	0.10607	0.07928
522.574	0.25456	0.41454	0.4258	0.34266	0.20348	0.13884	0.10318	0.08231
522.916	0.25895	0.41316	0.43533	0.34883	0.20625	0.13913	0.10698	0.08279
523.258	0.25488	0.40995	0.42839	0.35056	0.20998	0.14265	0.10611	0.08067
523.6	0.25458	0.40801	0.43378	0.35515	0.2096	0.15127	0.10466	0.08412
523.942	0.25208	0.41015	0.43142	0.35486	0.20729	0.14156	0.10594	0.08187
524.283	0.24894	0.41824	0.43387	0.34861	0.21562	0.14444	0.10329	0.08388
524.625	0.25545	0.41032	0.43716	0.35924	0.21565	0.15025	0.11162	0.08871
524.967	0.25059	0.40597	0.4362	0.35384	0.21491	0.14872	0.11298	0.08911
525.309	0.24995	0.40834	0.43096	0.35318	0.21378	0.14667	0.11298	0.0894
525.651	0.24687	0.41014	0.4333	0.35395	0.21383	0.14673	0.11244	0.0855
525.993	0.24921	0.40728	0.44074	0.36017	0.21915	0.1563	0.11365	0.08863
526.335	0.25134	0.4091	0.44197	0.36171	0.21887	0.15792	0.11367	0.08918
526.677	0.24316	0.40203	0.439	0.36113	0.21674	0.1526	0.11636	0.08815
527.019	0.24732	0.4044	0.4362	0.35643	0.21997	0.15216	0.11351	0.08614
527.361	0.24642	0.40671	0.43973	0.36305	0.22175	0.15648	0.11511	0.09181
527.702	0.24797	0.40754	0.43859	0.36298	0.22131	0.15882	0.11693	0.0896
528.044	0.24544	0.40709	0.43967	0.36252	0.22121	0.15842	0.11839	0.09547
528.386	0.24084	0.40312	0.43896	0.36245	0.22497	0.15563	0.11716	0.09103
528.728	0.24415	0.40373	0.43587	0.35823	0.22914	0.15978	0.119	0.09605
529.07	0.24497	0.40089	0.4429	0.36267	0.22709	0.16276	0.12126	0.09826
529.412	0.24426	0.40577	0.43886	0.36875	0.23335	0.16719	0.12343	0.09794
529.754	0.24569	0.4035	0.43725	0.36783	0.22802	0.16117	0.12193	0.09572
530.096	0.24076	0.40476	0.43913	0.3673	0.23132	0.16698	0.12504	0.09642
530.437	0.24145	0.40438	0.44479	0.36792	0.23529	0.16735	0.12312	0.09676
530.779	0.24578	0.40148	0.4452	0.36789	0.23973	0.16714	0.12548	0.10021
531.121	0.23869	0.40477	0.44112	0.36979	0.23596	0.16449	0.12567	0.09841
531.463	0.24125	0.40436	0.44694	0.37458	0.23553	0.17114	0.12924	0.10017
531.805	0.23612	0.39765	0.43857	0.37275	0.23434	0.169	0.12914	0.10003
532.147	0.2391	0.39673	0.44486	0.37286	0.238	0.17199	0.12992	0.10231
532.489	0.241	0.40131	0.45056	0.37407	0.23815	0.16515	0.1304	0.10251
532.83	0.23909	0.40167	0.44412	0.37831	0.23809	0.17223	0.13207	0.10436
533.172	0.24055	0.40226	0.44734	0.37807	0.2408	0.17719	0.13009	0.10408
533.514	0.23908	0.40337	0.44812	0.37897	0.24151	0.17694	0.13668	0.10354
533.856	0.23878	0.39099	0.44516	0.37629	0.24144	0.17779	0.13433	0.1063
534.198	0.23743	0.39933	0.4515	0.37992	0.24401	0.17932	0.13452	0.10773
534.54	0.23628	0.39794	0.44845	0.38099	0.24373	0.17946	0.13374	0.10536
534.881	0.23567	0.39432	0.44767	0.37893	0.24685	0.17899	0.13895	0.10809
535.223	0.2346	0.39704	0.45029	0.38248	0.24868	0.1809	0.13666	0.10975
535.565	0.23447	0.39054	0.44453	0.37916	0.24833	0.17872	0.13754	0.10728
535.907	0.2313	0.39447	0.4518	0.38697	0.25487	0.18526	0.13785	0.11061
536.249	0.23631	0.3946	0.45429	0.38676	0.25524	0.18549	0.14284	0.11325
536.59	0.23429	0.39759	0.45085	0.38416	0.25402	0.18586	0.14121	0.11599
536.932	0.23406	0.39384	0.45423	0.3872	0.25259	0.1827	0.1433	0.11502
537.274	0.2317	0.39296	0.44894	0.3874	0.25335	0.18748	0.14188	0.11233
537.616	0.23082	0.39457	0.4546	0.39116	0.25577	0.19011	0.14275	0.11503
537.958	0.23109	0.39217	0.45238	0.38892	0.25938	0.19131	0.14659	0.1159
538.299	0.23033	0.39567	0.45761	0.39085	0.26197	0.1918	0.14384	0.12076
538.641	0.23372	0.39217	0.45361	0.38947	0.26322	0.19143	0.14879	0.12137
538.983	0.22727	0.38963	0.44979	0.39407	0.26205	0.19295	0.1489	0.11658
539.325	0.22957	0.39402	0.45457	0.39427	0.26444	0.19883	0.15102	0.12288
539.667	0.23308	0.39603	0.45829	0.39487	0.26777	0.19509	0.14926	0.11979
540.008	0.22618	0.38576	0.45496	0.3955	0.26854	0.19406	0.15196	0.12085
540.35	0.22732	0.39091	0.44901	0.39394	0.26667	0.19879	0.14985	0.12466
540.692	0.22741	0.39122	0.45807	0.40012	0.27156	0.20057	0.15581	0.12648
541.034	0.22897	0.39039	0.45559	0.39778	0.27236	0.20315	0.15574	0.12597
541.375	0.22745	0.38784	0.45736	0.3969	0.26989	0.20117	0.15361	0.12868
541.717	0.22769	0.39248	0.46059	0.40267	0.27443	0.20574	0.16011	0.12865
542.059	0.22784	0.38908	0.45678	0.39553	0.27504	0.20965	0.15829	0.13174
542.401	0.22613	0.38932	0.45879	0.40361	0.27743	0.21325	0.16632	0.13232
542.742	0.22813	0.38825	0.46103	0.40475	0.27927	0.20721	0.16395	0.13437
543.084	0.22669	0.38584	0.46218	0.40488	0.28083	0.20646	0.16314	0.13425
543.426	0.22555	0.39007	0.46092	0.40425	0.28024	0.21476	0.16756	0.13595
543.768	0.22614	0.38787	0.46416	0.40947	0.28056	0.21945	0.16729	0.13846
544.109	0.22326	0.38581	0.46135	0.40739	0.28608	0.21457	0.16961	0.13592
544.451	0.22546	0.38918	0.46513	0.4084	0.28538	0.2165	0.16871	0.14074
544.793	0.22881	0.38908	0.46497	0.41033	0.29113	0.21878	0.17422	0.14272
545.135	0.22747	0.38976	0.46456	0.41319	0.29177	0.22222	0.17692	0.1464
545.476	0.22992	0.38718	0.46626	0.41631	0.29147	0.22797	0.18169	0.15178
545.818	0.23125	0.39015	0.46458	0.41786	0.29774	0.22872	0.18096	0.14995
546.16	0.22856	0.39013	0.46702	0.41643	0.29989	0.22867	0.18214	0.152
546.501	0.23015	0.38756	0.47274	0.42096	0.3	0.23449	0.18603	0.15461
546.843	0.22656	0.38743	0.46565	0.41999	0.29733	0.23084	0.18333	0.15322
547.185	0.22987	0.38644	0.46843	0.42031	0.29871	0.23208	0.18493	0.15462
547.527	0.22602	0.3853	0.46942	0.41894	0.30053	0.23063	0.18434	0.15602
547.868	0.22274	0.38323	0.46729	0.42017	0.30131	0.23281	0.18425	0.15221
548.21	0.21651	0.38066	0.4644	0.41774	0.29619	0.23133	0.18168	0.15168
548.552	0.21798	0.37846	0.46511	0.41938	0.29766	0.23037	0.17965	0.14996
548.893	0.21598	0.37831	0.46167	0.41836	0.30166	0.23254	0.17889	0.15181
549.235	0.21638	0.37726	0.46601	0.42072	0.30143	0.23248	0.18266	0.15365
549.577	0.21497	0.37562	0.46296	0.41576	0.30142	0.23278	0.18521	0.15349
549.918	0.21478	0.37474	0.46145	0.41892	0.30153	0.23312	0.1861	0.15547
550.26	0.21475	0.37312	0.46607	0.41852	0.30512	0.23545	0.18802	0.15536
550.602	0.21321	0.37714	0.46494	0.42055	0.30539	0.23751	0.18904	0.15556
550.943	0.2145	0.37404	0.46647	0.42448	0.30647	0.23867	0.18973	0.15712
551.285	0.21502	0.37443	0.46605	0.42132	0.30983	0.23814	0.18857	0.15878
551.627	0.2126	0.37385	0.46876	0.42372	0.3121	0.24251	0.19175	0.15875
551.968	0.20899	0.37301	0.46854	0.42647	0.31164	0.243	0.19294	0.1603
552.31	0.21027	0.37237	0.46548	0.42526	0.31111	0.24393	0.19283	0.16287
552.652	0.2117	0.36821	0.46756	0.42605	0.30982	0.24515	0.19625	0.1636
552.993	0.21135	0.37277	0.46738	0.42826	0.31475	0.24498	0.19641	0.16322
553.335	0.21072	0.36954	0.46371	0.4247	0.31675	0.24726	0.19627	0.16703
553.677	0.20985	0.3687	0.46625	0.42683	0.31453	0.25036	0.20015	0.16743
554.018	0.21087	0.37171	0.46644	0.42985	0.32037	0.25132	0.19994	0.16894
554.36	0.20933	0.3653	0.46408	0.43091	0.3162	0.24998	0.20193	0.16936
554.702	0.20694	0.36901	0.46749	0.43126	0.3224	0.25225	0.20041	0.17063
555.043	0.20676	0.36426	0.46248	0.43037	0.32312	0.25454	0.20191	0.16919
555.385	0.2054	0.36404	0.46659	0.42861	0.32292	0.25409	0.2028	0.17262
555.727	0.20531	0.36424	0.46805	0.42795	0.32339	0.25498	0.20321	0.17376
556.068	0.20496	0.36254	0.46726	0.43099	0.3262	0.25706	0.2033	0.17384
556.41	0.20466	0.36481	0.46521	0.43105	0.32527	0.25994	0.20665	0.17383
556.751	0.20468	0.36633	0.46649	0.43445	0.32766	0.25969	0.21045	0.17668
557.093	0.20396	0.3611	0.46837	0.43345	0.32849	0.26184	0.20865	0.17715
557.435	0.20558	0.3628	0.46799	0.43513	0.32889	0.26109	0.21177	0.17978
557.776	0.20164	0.36184	0.46695	0.43462	0.33188	0.26425	0.21172	0.18099
558.118	0.20282	0.36134	0.46924	0.43781	0.33438	0.26501	0.21358	0.18137
558.459	0.19891	0.36093	0.465	0.43769	0.33214	0.26492	0.21274	0.18184
558.801	0.20114	0.35881	0.46894	0.43654	0.33487	0.2657	0.21472	0.18299
559.143	0.20126	0.35847	0.46518	0.43756	0.3345	0.26786	0.21656	0.18462
559.484	0.2025	0.3616	0.46872	0.44016	0.33773	0.27123	0.22005	0.18792
559.826	0.20196	0.35868	0.46799	0.43895	0.33661	0.27094	0.21957	0.1875
560.167	0.19877	0.35751	0.4665	0.43992	0.33959	0.27253	0.21966	0.18821
560.509	0.20096	0.35882	0.47092	0.44018	0.3413	0.27451	0.2239	0.19077
560.851	0.19999	0.35925	0.46882	0.44233	0.34142	0.27691	0.22343	0.19088
561.192	0.20117	0.35768	0.4697	0.44241	0.34461	0.27674	0.22584	0.19303
561.534	0.20041	0.35392	0.46854	0.44389	0.34586	0.27734	0.22501	0.19195
561.875	0.19689	0.35611	0.46907	0.44182	0.34617	0.27803	0.22531	0.19395
562.217	0.1965	0.35641	0.46786	0.44421	0.34751	0.27992	0.22804	0.19548
562.558	0.19668	0.35228	0.46954	0.44518	0.34775	0.28299	0.23013	0.19635
562.9	0.1975	0.35191	0.47004	0.44502	0.35087	0.28496	0.23021	0.19854
563.242	0.19551	0.35267	0.47009	0.44524	0.34956	0.28327	0.23235	0.20058
563.583	0.19545	0.352	0.46753	0.44867	0.35365	0.28634	0.23318	0.20129
563.925	0.19555	0.35063	0.46545	0.44522	0.35289	0.28726	0.23379	0.20282
564.266	0.19591	0.34952	0.47116	0.44703	0.35361	0.28865	0.23522	0.20339
564.608	0.19573	0.34929	0.46802	0.44591	0.35487	0.28676	0.23505	0.20402
564.949	0.19479	0.34815	0.46857	0.44635	0.35357	0.28905	0.23774	0.20648
565.291	0.19258	0.34912	0.47015	0.45035	0.35619	0.29211	0.24062	0.20843
565.632	0.19279	0.34653	0.46704	0.44781	0.35864	0.29347	0.23992	0.20733
565.974	0.19174	0.34513	0.46693	0.45204	0.35948	0.29247	0.24164	0.20668
566.315	0.19358	0.34723	0.4695	0.45054	0.36324	0.29571	0.24248	0.21252
566.657	0.19292	0.34314	0.46972	0.44984	0.36288	0.29955	0.24602	0.21305
566.998	0.19183	0.34399	0.46726	0.45191	0.36261	0.30044	0.24626	0.21294
567.34	0.19087	0.34392	0.46751	0.45013	0.36525	0.3	0.24583	0.21457
567.681	0.19143	0.34488	0.46909	0.45391	0.36844	0.3017	0.24879	0.21708
568.023	0.19172	0.34416	0.46964	0.45575	0.36868	0.30454	0.25184	0.21918
568.364	0.18996	0.34264	0.46803	0.45511	0.36971	0.30489	0.24966	0.21856
568.706	0.1895	0.34073	0.46696	0.45438	0.36955	0.30489	0.25311	0.22049
569.047	0.18748	0.34141	0.46854	0.4529	0.37123	0.30651	0.25193	0.21929
569.389	0.18895	0.3405	0.47045	0.45308	0.37141	0.30816	0.25372	0.22236
569.73	0.18732	0.33731	0.46634	0.45544	0.37218	0.30923	0.25397	0.22331
570.072	0.18779	0.33848	0.46704	0.45492	0.37462	0.30898	0.2558	0.2242
570.413	0.18631	0.33912	0.46671	0.4565	0.37613	0.30995	0.25706	0.22576
570.755	0.18719	0.33992	0.46616	0.45634	0.37898	0.31337	0.26019	0.22821
571.096	0.18674	0.33712	0.46538	0.4555	0.37689	0.31411	0.26071	0.22828
571.438	0.18761	0.33805	0.468	0.45843	0.37945	0.31721	0.26356	0.23027
571.779	0.18561	0.3361	0.46747	0.45889	0.38081	0.31541	0.26279	0.23234
572.121	0.18623	0.33542	0.46817	0.45905	0.38392	0.31874	0.26663	0.23345
572.462	0.18516	0.33588	0.46781	0.45843	0.38356	0.31995	0.26551	0.23564
572.804	0.1836	0.33182	0.46528	0.45813	0.38558	0.31784	0.26618	0.23647
573.145	0.18601	0.33391	0.46565	0.46087	0.38615	0.32195	0.26875	0.23766
573.487	0.18402	0.33157	0.46675	0.45983	0.38707	0.32511	0.2695	0.23686
573.828	0.1846	0.32966	0.46524	0.46129	0.38822	0.32557	0.27007	0.23885
574.17	0.18359	0.33056	0.46621	0.46233	0.39086	0.3252	0.27188	0.23995
574.511	0.18263	0.33133	0.46687	0.46235	0.39092	0.32648	0.27456	0.2442
574.852	0.18225	0.32867	0.46544	0.46024	0.39132	0.32779	0.27659	0.24345
575.194	0.18232	0.32872	0.46633	0.46231	0.39261	0.32913	0.27574	0.24591
575.535	0.18202	0.32606	0.46586	0.46114	0.39357	0.33051	0.27725	0.24718
575.877	0.18241	0.32821	0.46583	0.46328	0.39607	0.334	0.27926	0.24958
576.218	0.18217	0.32699	0.46519	0.46542	0.39686	0.33561	0.28123	0.25123
576.56	0.18217	0.33076	0.46547	0.46582	0.39999	0.33708	0.28466	0.25064
576.901	0.18251	0.32519	0.46456	0.46599	0.40036	0.33781	0.28635	0.25427
577.242	0.1812	0.3261	0.46546	0.46486	0.40025	0.33871	0.28506	0.25549
577.584	0.18112	0.32433	0.46571	0.4661	0.401	0.33988	0.28598	0.25629
577.925	0.18071	0.32407	0.46479	0.46549	0.40425	0.34176	0.28742	0.25873
578.267	0.182	0.3256	0.46611	0.46826	0.40472	0.34504	0.29154	0.25912
578.608	0.18223	0.32383	0.46485	0.4696	0.40475	0.34652	0.29116	0.26112
578.949	0.18025	0.32152	0.46495	0.46645	0.4056	0.34408	0.29288	0.26093
579.291	0.18055	0.32284	0.46359	0.46726	0.40785	0.34772	0.29259	0.26211
579.632	0.17974	0.32211	0.46337	0.46746	0.40908	0.34952	0.29568	0.26518
579.974	0.17866	0.31956	0.46215	0.46825	0.40917	0.3493	0.29569	0.26535
580.315	0.17789	0.31943	0.46333	0.4668	0.41045	0.35017	0.2973	0.26645
580.656	0.17779	0.3185	0.46167	0.46757	0.41188	0.35103	0.29778	0.26906
580.998	0.17753	0.319	0.46361	0.46699	0.41235	0.35374	0.29937	0.26919
581.339	0.17653	0.31689	0.4617	0.46991	0.41418	0.35503	0.30022	0.26931
581.681	0.17775	0.31644	0.46183	0.47001	0.41124	0.35428	0.30147	0.27282
582.022	0.177	0.3168	0.46183	0.46875	0.4149	0.35551	0.30473	0.27247
582.363	0.17566	0.31531	0.46169	0.47187	0.41668	0.3574	0.30528	0.27457
582.705	0.1763	0.31445	0.45954	0.4677	0.417	0.35779	0.3047	0.27412
583.046	0.17576	0.31355	0.46064	0.471	0.41892	0.36234	0.30856	0.27719
583.387	0.1746	0.31199	0.45979	0.47022	0.41878	0.36149	0.30839	0.27814
583.729	0.17489	0.31208	0.45842	0.46975	0.41958	0.36322	0.30935	0.27963
584.07	0.1746	0.311	0.46075	0.46977	0.42184	0.36537	0.31022	0.28125
584.411	0.17422	0.31044	0.4594	0.47088	0.42385	0.36479	0.31248	0.28214
584.753	0.17359	0.31061	0.45941	0.47107	0.42317	0.36601	0.31254	0.28453
585.094	0.17437	0.31005	0.45925	0.47193	0.42398	0.36757	0.31562	0.28549
585.435	0.17217	0.30841	0.45844	0.46983	0.42743	0.36935	0.3161	0.28633
585.777	0.17343	0.30911	0.45789	0.47001	0.42726	0.37098	0.31772	0.28764
586.118	0.1729	0.30776	0.45909	0.47096	0.4268	0.3708	0.31839	0.2895
586.459	0.17148	0.30731	0.45695	0.47186	0.42994	0.37353	0.31846	0.2912
586.801	0.17117	0.30772	0.45667	0.47244	0.43214	0.37379	0.323	0.2931
587.142	0.17246	0.30657	0.45574	0.4731	0.43075	0.37547	0.32318	0.29393
587.483	0.17069	0.30516	0.45573	0.47117	0.43255	0.37628	0.32506	0.29541
587.825	0.17195	0.30529	0.45818	0.47304	0.4346	0.37901	0.32726	0.29812
588.166	0.17163	0.30444	0.45662	0.47472	0.43505	0.38037	0.32649	0.29968
588.507	0.17169	0.30352	0.45699	0.47464	0.43602	0.38175	0.32921	0.30087
588.849	0.17036	0.30077	0.45375	0.47167	0.43653	0.38093	0.32976	0.30084
589.19	0.17021	0.30297	0.45576	0.47483	0.44044	0.38319	0.33297	0.30322
589.531	0.16933	0.30147	0.45396	0.47374	0.43745	0.38434	0.33173	0.30418
589.872	0.1698	0.3007	0.45435	0.47223	0.4383	0.38575	0.33153	0.30415
590.214	0.16981	0.30073	0.45386	0.47497	0.44019	0.38718	0.33469	0.30532
590.555	0.16834	0.29877	0.45244	0.47287	0.44009	0.38649	0.33544	0.30683
590.896	0.16838	0.29966	0.45324	0.47439	0.44243	0.38952	0.33689	0.30974
591.237	0.16869	0.29965	0.45234	0.4744	0.44407	0.39199	0.33848	0.3109
591.579	0.16821	0.29743	0.45081	0.47415	0.44406	0.39352	0.33938	0.31069
591.92	0.16796	0.29819	0.45124	0.47604	0.44639	0.39425	0.3416	0.3143
592.261	0.16672	0.29731	0.45215	0.47415	0.44587	0.39463	0.34181	0.31353
592.603	0.16651	0.29519	0.45176	0.47399	0.4495	0.39774	0.34262	0.3159
592.944	0.16778	0.29478	0.45111	0.47507	0.44771	0.39898	0.34605	0.31877
593.285	0.1675	0.29531	0.45162	0.47504	0.45077	0.39928	0.34761	0.3196
593.626	0.16723	0.29475	0.45145	0.47561	0.45121	0.40002	0.34849	0.32069
593.968	0.16624	0.29359	0.44963	0.47568	0.4511	0.40115	0.35032	0.32219
594.309	0.16674	0.29446	0.45123	0.47601	0.45328	0.40274	0.35033	0.32396
594.65	0.1656	0.293	0.45051	0.47647	0.45335	0.404	0.35191	0.32499
594.991	0.16595	0.29292	0.44947	0.47724	0.45504	0.40476	0.35273	0.32571
595.332	0.16614	0.29281	0.45054	0.47586	0.45671	0.40747	0.35496	0.32806
595.674	0.16677	0.29151	0.44983	0.47639	0.45616	0.40843	0.35627	0.32926
596.015	0.16485	0.29096	0.44888	0.4757	0.45626	0.40976	0.35663	0.33018
596.356	0.16549	0.29083	0.44882	0.47739	0.45845	0.41107	0.3583	0.33219
596.697	0.1648	0.28968	0.44704	0.477	0.45999	0.41098	0.35918	0.33282
597.039	0.16448	0.28875	0.44644	0.4764	0.46062	0.41173	0.36129	0.33421
597.38	0.16459	0.28861	0.4486	0.47709	0.46011	0.41327	0.36347	0.33636
597.721	0.1635	0.28819	0.44817	0.47647	0.45978	0.41434	0.36319	0.33762
598.062	0.16418	0.28809	0.44723	0.4762	0.46086	0.41511	0.36561	0.33865
598.403	0.16447	0.28779	0.44606	0.47645	0.46254	0.41743	0.36747	0.33998
598.745	0.16418	0.2876	0.44688	0.47758	0.46461	0.41908	0.36945	0.34164
599.086	0.16403	0.28676	0.44621	0.4763	0.46523	0.41996	0.36915	0.34345
599.427	0.16302	0.28502	0.44694	0.47685	0.46673	0.42256	0.37035	0.34593
599.768	0.16364	0.28499	0.44569	0.47698	0.46729	0.42301	0.37088	0.34553
600.109	0.16344	0.28465	0.445	0.4778	0.46632	0.42288	0.37172	0.3465
600.45	0.16363	0.28376	0.44557	0.47842	0.4686	0.42569	0.37343	0.34954
600.792	0.1627	0.2837	0.44465	0.47728	0.46996	0.42602	0.37536	0.34977
601.133	0.16268	0.2831	0.445	0.47887	0.47193	0.42822	0.37737	0.35074
601.474	0.16239	0.28416	0.44428	0.47708	0.47	0.42921	0.37768	0.35195
601.815	0.16259	0.28239	0.44572	0.4775	0.47137	0.43028	0.37958	0.35479
602.156	0.16176	0.28177	0.44513	0.47706	0.47409	0.4312	0.37944	0.35582
602.497	0.16186	0.28202	0.44266	0.47767	0.47387	0.43098	0.38012	0.35565
602.839	0.16143	0.28065	0.44263	0.47599	0.47508	0.43253	0.38284	0.35695
603.18	0.16235	0.28104	0.44253	0.47699	0.47515	0.43472	0.38443	0.36014
603.521	0.16229	0.28067	0.4425	0.47658	0.4769	0.43541	0.38486	0.36104
603.862	0.16135	0.27939	0.4413	0.47706	0.47713	0.43702	0.38596	0.36282
604.203	0.16195	0.27975	0.44162	0.47623	0.4776	0.43891	0.38787	0.36251
604.544	0.161	0.27908	0.44263	0.47706	0.47825	0.44006	0.38967	0.36462
604.885	0.16073	0.27816	0.44228	0.47713	0.47894	0.44073	0.39051	0.36707
605.227	0.16063	0.27847	0.44205	0.47735	0.48041	0.44201	0.39119	0.36888
605.568	0.16018	0.2778	0.44103	0.47729	0.48136	0.44278	0.39347	0.36969
605.909	0.16058	0.27689	0.44111	0.47676	0.48236	0.44419	0.39328	0.37196
606.25	0.16033	0.27722	0.43996	0.47661	0.48293	0.44461	0.39457	0.37289
606.591	0.16025	0.27647	0.44066	0.47884	0.48388	0.44684	0.39647	0.37319
606.932	0.16005	0.27685	0.43902	0.47845	0.48594	0.44757	0.39869	0.37493
607.273	0.16073	0.27616	0.43997	0.47824	0.48655	0.44915	0.39875	0.37704
607.614	0.16053	0.27598	0.43992	0.47891	0.48638	0.45123	0.4007	0.37983
607.955	0.15974	0.2757	0.43888	0.47691	0.48635	0.44997	0.40161	0.37911
608.297	0.15989	0.2757	0.43926	0.478	0.4892	0.45231	0.40252	0.38156
608.638	0.15988	0.2742	0.43898	0.47798	0.48978	0.45279	0.40328	0.38304
608.979	0.16	0.27464	0.43917	0.47864	0.48944	0.45326	0.40587	0.38301
609.32	0.15944	0.27365	0.43837	0.47862	0.48963	0.45598	0.40756	0.38468
609.661	0.16015	0.27358	0.43926	0.47869	0.49088	0.45622	0.40849	0.38692
610.002	0.16114	0.27399	0.43968	0.47893	0.49318	0.45848	0.41039	0.38927
610.343	0.16228	0.27492	0.43971	0.4802	0.49346	0.46203	0.4123	0.39125
610.684	0.16274	0.27543	0.43879	0.47972	0.49515	0.46073	0.41297	0.39165
611.025	0.16288	0.27491	0.4392	0.48073	0.49601	0.46353	0.41412	0.39268
611.366	0.16327	0.27495	0.44088	0.48145	0.49863	0.46446	0.4163	0.39579
611.707	0.16365	0.27465	0.43885	0.47853	0.49866	0.46616	0.41716	0.39719
612.048	0.16426	0.27436	0.43965	0.47999	0.49907	0.46773	0.41969	0.39892
612.389	0.16334	0.27392	0.43881	0.48105	0.50015	0.46674	0.41978	0.39939
612.73	0.16308	0.27224	0.43846	0.48024	0.50072	0.46718	0.42107	0.40018
613.071	0.16211	0.27159	0.43848	0.47983	0.50118	0.46852	0.42238	0.40156
613.412	0.16066	0.27105	0.43736	0.47932	0.50188	0.47021	0.42249	0.40219
613.753	0.15996	0.27061	0.43653	0.47771	0.50199	0.47141	0.42278	0.40338
614.095	0.15999	0.27006	0.43688	0.47976	0.50306	0.47304	0.42505	0.40539
614.436	0.16033	0.26939	0.43651	0.48003	0.50325	0.47346	0.42596	0.40622
614.777	0.1592	0.26939	0.43662	0.47905	0.50271	0.47361	0.42689	0.40663
615.118	0.15881	0.26856	0.43602	0.47844	0.50385	0.47466	0.4278	0.40805
615.459	0.15854	0.26854	0.43512	0.47922	0.50431	0.47574	0.42826	0.40897
615.8	0.15773	0.26639	0.43379	0.47751	0.50427	0.47613	0.42871	0.40901
616.141	0.15865	0.26736	0.43451	0.47789	0.50569	0.47805	0.43043	0.41117
616.482	0.15798	0.26611	0.43393	0.47941	0.50694	0.47903	0.4324	0.41347
616.823	0.15771	0.26576	0.43463	0.48036	0.50806	0.47901	0.43397	0.4149
617.164	0.15758	0.26523	0.43406	0.48026	0.50859	0.48106	0.43493	0.41577
617.505	0.15769	0.26502	0.43318	0.47823	0.50943	0.4813	0.43592	0.41631
617.846	0.15742	0.26584	0.43415	0.47963	0.50988	0.48271	0.43654	0.41796
618.187	0.15726	0.26411	0.43287	0.47862	0.50974	0.48296	0.43698	0.41985
618.528	0.15723	0.26391	0.43305	0.47834	0.51114	0.48552	0.43835	0.42081
618.869	0.15743	0.26354	0.43278	0.47862	0.51186	0.48596	0.43878	0.42082
619.209	0.15731	0.26329	0.43247	0.47831	0.51227	0.48752	0.44029	0.423
619.55	0.15727	0.26338	0.43262	0.47857	0.51242	0.48735	0.44124	0.4239
619.891	0.15708	0.26321	0.43305	0.47937	0.51429	0.48786	0.44311	0.42606
620.232	0.15651	0.26183	0.43244	0.47887	0.51467	0.4883	0.44412	0.4261
620.573	0.15728	0.2627	0.43291	0.48031	0.51612	0.49018	0.44564	0.42905
620.914	0.15753	0.26186	0.43275	0.48012	0.51683	0.4916	0.44643	0.43053
621.255	0.15636	0.26166	0.43104	0.47706	0.51715	0.49217	0.44728	0.43054
621.596	0.15569	0.26106	0.43072	0.47829	0.51702	0.49402	0.44794	0.43159
621.937	0.15674	0.26069	0.43084	0.47914	0.51614	0.49519	0.44948	0.43289
622.278	0.15755	0.26056	0.43082	0.47876	0.51889	0.49494	0.45138	0.43573
622.619	0.15636	0.25944	0.4308	0.47905	0.51906	0.49483	0.45231	0.43493
622.96	0.15677	0.26021	0.43092	0.47896	0.52018	0.49747	0.4527	0.43657
623.301	0.15612	0.2594	0.43058	0.47926	0.52011	0.49927	0.45362	0.43848
623.642	0.1557	0.25818	0.43025	0.4788	0.51987	0.49865	0.45499	0.43856
623.983	0.1559	0.25907	0.42973	0.47838	0.5217	0.49888	0.4552	0.44011
624.324	0.15511	0.25771	0.42944	0.47857	0.52094	0.49982	0.45529	0.44065
624.664	0.15576	0.25824	0.42953	0.47811	0.52166	0.50198	0.45795	0.44259
625.005	0.15671	0.25842	0.42938	0.47895	0.52331	0.50326	0.45897	0.44386
625.346	0.15621	0.25684	0.42902	0.4792	0.52446	0.50351	0.46018	0.44469
625.687	0.1554	0.25663	0.42831	0.47907	0.52436	0.50405	0.46107	0.4458
626.028	0.15572	0.25606	0.4294	0.48008	0.52504	0.50626	0.4629	0.44751
626.369	0.15524	0.25627	0.42854	0.47994	0.52608	0.50698	0.46364	0.44923
626.71	0.15583	0.25661	0.42805	0.47938	0.52665	0.5086	0.46407	0.44944
627.051	0.15506	0.25695	0.4268	0.47954	0.52839	0.50799	0.46505	0.45044
627.392	0.15504	0.25659	0.42659	0.47946	0.52774	0.50836	0.46651	0.45157
627.733	0.15576	0.25585	0.42685	0.48043	0.52945	0.51055	0.46727	0.45365
628.073	0.15514	0.25446	0.42666	0.47939	0.52895	0.51046	0.46765	0.45441
628.414	0.15489	0.25588	0.42743	0.48027	0.52959	0.51173	0.46884	0.45647
628.755	0.15527	0.2554	0.42725	0.48068	0.53092	0.51353	0.47022	0.4575
629.096	0.15474	0.25357	0.42686	0.47956	0.53024	0.51435	0.4714	0.45771
629.437	0.15453	0.25368	0.42646	0.47919	0.53079	0.51501	0.47184	0.45781
629.778	0.15443	0.25288	0.42536	0.47885	0.53012	0.5144	0.47239	0.45928
630.119	0.1545	0.25352	0.42703	0.47968	0.53239	0.51674	0.47358	0.46101
630.459	0.15489	0.25278	0.42557	0.4787	0.53209	0.51685	0.4747	0.4622
630.8	0.1548	0.25244	0.42526	0.47956	0.53323	0.51827	0.4769	0.46415
631.141	0.15448	0.25225	0.42614	0.47945	0.53434	0.51978	0.47653	0.46373
631.482	0.15421	0.2517	0.42584	0.47987	0.53503	0.52075	0.4791	0.46581
631.823	0.15453	0.25118	0.42556	0.48074	0.53611	0.52099	0.48026	0.46758
632.164	0.15489	0.25057	0.42622	0.47974	0.53601	0.52101	0.48041	0.46887
632.504	0.15441	0.25068	0.42577	0.47936	0.53409	0.52088	0.48044	0.46891
632.845	0.15455	0.25075	0.42493	0.47883	0.53535	0.52334	0.4803	0.47006
633.186	0.15432	0.25085	0.42491	0.47976	0.53779	0.52434	0.48357	0.47178
633.527	0.15455	0.25012	0.4251	0.47888	0.5379	0.52507	0.48472	0.47171
633.868	0.15363	0.2487	0.42401	0.47794	0.53635	0.52487	0.48402	0.47177
634.208	0.15365	0.24917	0.42331	0.4787	0.53754	0.52488	0.48492	0.47262
634.549	0.15388	0.24807	0.42253	0.4782	0.53848	0.52586	0.48603	0.47437
634.89	0.15355	0.24848	0.42221	0.47927	0.54018	0.52816	0.48804	0.47695
635.231	0.15354	0.24852	0.42306	0.47983	0.54121	0.5294	0.49018	0.47909
635.572	0.15384	0.24785	0.423	0.48011	0.54034	0.52988	0.48881	0.47868
635.912	0.15413	0.24684	0.42124	0.47889	0.54032	0.52948	0.48902	0.48014
636.253	0.15418	0.2467	0.42164	0.47781	0.54073	0.53058	0.49164	0.48065
636.594	0.15431	0.24636	0.42257	0.47963	0.54143	0.53228	0.49345	0.48277
636.935	0.15386	0.24669	0.4208	0.47863	0.54165	0.53221	0.49343	0.48374
637.275	0.15369	0.24578	0.42072	0.47965	0.54258	0.53358	0.49411	0.48402
637.616	0.15427	0.24518	0.42198	0.48009	0.54288	0.53412	0.49633	0.48577
637.957	0.15425	0.24599	0.42132	0.4792	0.54401	0.5337	0.49677	0.4871
638.298	0.15403	0.24494	0.42227	0.47904	0.54478	0.53613	0.49749	0.48889
638.638	0.15402	0.24521	0.42099	0.47959	0.5448	0.53511	0.49817	0.48944
638.979	0.15383	0.24461	0.42041	0.47893	0.5451	0.53785	0.49869	0.49019
639.32	0.15394	0.2443	0.41956	0.4784	0.54508	0.53734	0.4996	0.49014
639.661	0.15341	0.24369	0.41981	0.47817	0.54565	0.5378	0.49976	0.49116
640.001	0.15338	0.24265	0.41849	0.47837	0.54721	0.53789	0.5005	0.49102
640.342	0.15405	0.2434	0.41905	0.47879	0.54726	0.53957	0.50231	0.49433
640.683	0.15402	0.24304	0.41918	0.47888	0.54742	0.54102	0.50472	0.49552
641.024	0.15351	0.24283	0.41857	0.47904	0.54752	0.54245	0.50548	0.49574
641.364	0.1539	0.24251	0.41809	0.47902	0.54804	0.54199	0.50401	0.49602
641.705	0.15423	0.24188	0.41809	0.47858	0.5478	0.54301	0.50507	0.49723
642.046	0.15397	0.24208	0.41781	0.48003	0.54936	0.54383	0.50733	0.49981
642.386	0.15434	0.24118	0.41792	0.4788	0.54864	0.54396	0.50699	0.49954
642.727	0.15396	0.24129	0.41765	0.47781	0.54987	0.54338	0.50768	0.50047
643.068	0.15385	0.24098	0.41626	0.47836	0.54843	0.54429	0.50829	0.50139
643.409	0.15344	0.24036	0.41597	0.47744	0.54831	0.54559	0.50966	0.50264
643.749	0.15387	0.24004	0.41659	0.47845	0.5493	0.54627	0.5111	0.50383
644.09	0.1538	0.23965	0.41576	0.47807	0.55124	0.54553	0.51122	0.50479
644.431	0.15342	0.23904	0.41658	0.47921	0.55102	0.54755	0.51277	0.50645
644.771	0.15419	0.23993	0.41646	0.47766	0.55067	0.54787	0.51305	0.50603
645.112	0.15418	0.23932	0.4157	0.47707	0.55085	0.54906	0.51451	0.5093
645.453	0.15406	0.23908	0.41515	0.47685	0.55188	0.54916	0.5144	0.50812
645.793	0.15452	0.23876	0.41522	0.47715	0.55325	0.54968	0.51684	0.51024
646.134	0.1538	0.23835	0.41412	0.47748	0.55292	0.55014	0.51733	0.51154
646.475	0.15391	0.23812	0.41532	0.47829	0.55404	0.55222	0.51869	0.51219
646.815	0.15371	0.23566	0.41392	0.47688	0.55113	0.54996	0.5186	0.51239
647.156	0.15428	0.23784	0.41325	0.47728	0.55355	0.5521	0.51946	0.51358
647.497	0.15379	0.23697	0.41301	0.4757	0.55403	0.55185	0.51976	0.51299
647.837	0.15398	0.23683	0.41178	0.47492	0.55229	0.55254	0.52107	0.51427
648.178	0.15399	0.23652	0.41354	0.47655	0.55579	0.55443	0.52285	0.51715
648.519	0.15368	0.23671	0.41246	0.47765	0.55467	0.55545	0.52281	0.51846
648.859	0.15417	0.23644	0.41275	0.47825	0.55328	0.55532	0.52383	0.51912
649.2	0.15368	0.23552	0.41246	0.4777	0.55454	0.55488	0.52346	0.5188
649.54	0.1544	0.2363	0.41102	0.47642	0.55602	0.55548	0.52398	0.52076
649.881	0.15453	0.23522	0.41182	0.47628	0.55594	0.55694	0.52737	0.52354
650.222	0.15516	0.23511	0.41096	0.47711	0.55629	0.55689	0.52629	0.52241
650.562	0.15503	0.23601	0.41143	0.47769	0.55673	0.55874	0.52975	0.52431
650.903	0.15483	0.23404	0.40961	0.47581	0.55495	0.55734	0.52799	0.52417
651.243	0.15489	0.23454	0.41109	0.47801	0.55749	0.55933	0.52873	0.52629
651.584	0.15464	0.2345	0.41123	0.47623	0.5576	0.56143	0.52992	0.52662
651.925	0.1551	0.23469	0.41143	0.47654	0.55819	0.56193	0.53161	0.52713
652.265	0.15501	0.23449	0.41018	0.47698	0.55705	0.56265	0.53451	0.52864
652.606	0.15497	0.23319	0.40932	0.47579	0.55518	0.56074	0.53184	0.52797
652.946	0.15514	0.23287	0.40886	0.47619	0.55684	0.56155	0.53254	0.53044
653.287	0.15546	0.23281	0.41026	0.47568	0.55749	0.5626	0.53424	0.53212
653.628	0.15609	0.23284	0.40933	0.47589	0.55889	0.56449	0.53533	0.53205
653.968	0.15522	0.23157	0.40702	0.47477	0.558	0.56304	0.53523	0.53217
654.309	0.15492	0.23211	0.40833	0.47458	0.55959	0.56467	0.53583	0.53423
654.649	0.15571	0.23152	0.4093	0.47674	0.55918	0.56596	0.53863	0.53677
654.99	0.15597	0.23123	0.40971	0.47689	0.55934	0.56697	0.53808	0.53718
655.33	0.15606	0.23281	0.40939	0.47804	0.56132	0.56819	0.53934	0.53728
655.671	0.15586	0.23145	0.40704	0.47427	0.55821	0.56641	0.5392	0.5373
656.011	0.15605	0.23049	0.40795	0.47493	0.56026	0.56728	0.53942	0.53984
656.352	0.15632	0.2321	0.40919	0.47449	0.5596	0.56808	0.54198	0.54134
656.693	0.15655	0.23119	0.40821	0.47629	0.56114	0.56892	0.54179	0.54222
657.033	0.15636	0.23012	0.40472	0.47399	0.56009	0.56826	0.54164	0.54061
657.374	0.15639	0.23045	0.40571	0.47371	0.56005	0.56905	0.54235	0.54167
657.714	0.15671	0.22821	0.40493	0.47399	0.56161	0.56838	0.54242	0.54343
658.055	0.15684	0.22982	0.40568	0.47468	0.56142	0.56952	0.54427	0.54411
658.395	0.15621	0.22942	0.4057	0.47312	0.5594	0.56928	0.54468	0.54342
658.736	0.15684	0.22995	0.4042	0.47274	0.55992	0.57158	0.54743	0.54584
659.076	0.15702	0.22921	0.40362	0.47412	0.56269	0.57064	0.54639	0.54781
659.417	0.15655	0.22801	0.40418	0.472	0.56245	0.57301	0.5459	0.54647
659.757	0.15733	0.22847	0.40375	0.47152	0.56083	0.57455	0.54635	0.54873
660.098	0.15649	0.22782	0.40233	0.47137	0.56067	0.57282	0.54718	0.54787
660.438	0.15619	0.22768	0.40152	0.47105	0.56024	0.57242	0.54865	0.55058
660.779	0.15824	0.22792	0.40235	0.47149	0.56252	0.57298	0.54942	0.55162
661.119	0.15836	0.22742	0.40206	0.47121	0.56073	0.57397	0.5514	0.55256
661.46	0.15832	0.22844	0.40309	0.47178	0.56237	0.5746	0.55347	0.55304
661.8	0.15755	0.22669	0.40279	0.47214	0.56221	0.57424	0.55326	0.55203
662.141	0.15818	0.2277	0.40187	0.47189	0.56294	0.57607	0.55476	0.55448
662.481	0.15833	0.22733	0.40066	0.4737	0.56138	0.57718	0.55311	0.55466
662.822	0.15809	0.22691	0.40115	0.47174	0.563	0.57721	0.55402	0.55494
663.162	0.159	0.22708	0.40068	0.47003	0.5639	0.57731	0.55612	0.55723
663.502	0.15836	0.22714	0.4001	0.47146	0.56278	0.57852	0.55506	0.55967
663.843	0.15885	0.22473	0.40025	0.46963	0.56261	0.57697	0.55459	0.55778
664.183	0.15922	0.2262	0.39947	0.47014	0.56224	0.57798	0.55727	0.56075
664.524	0.16007	0.22548	0.39708	0.47038	0.56278	0.57884	0.55673	0.55933
664.864	0.15929	0.22594	0.39887	0.46933	0.56213	0.58034	0.55766	0.5619
665.205	0.15848	0.22558	0.39904	0.47067	0.56253	0.5793	0.55802	0.56084
665.545	0.1589	0.22452	0.39876	0.46884	0.56161	0.58006	0.5564	0.56146
665.885	0.16001	0.22507	0.39846	0.46961	0.56281	0.58137	0.56031	0.56292
666.226	0.1598	0.22446	0.39479	0.46589	0.561	0.5786	0.55864	0.56196
666.566	0.16011	0.2246	0.39819	0.46639	0.56221	0.57924	0.56207	0.56339
666.907	0.16036	0.22445	0.39642	0.46723	0.56387	0.58229	0.56023	0.56729
667.247	0.16114	0.224	0.39572	0.4668	0.56208	0.58222	0.56214	0.56421
667.588	0.16012	0.2229	0.39653	0.46722	0.56302	0.58253	0.56221	0.56569
667.928	0.16021	0.22403	0.39626	0.46778	0.56385	0.58056	0.56202	0.56544
668.268	0.16077	0.22309	0.39648	0.4679	0.56224	0.58229	0.5627	0.56748
668.609	0.1599	0.22282	0.39379	0.46504	0.56431	0.58194	0.56538	0.56854
668.949	0.16163	0.22377	0.39639	0.46829	0.56417	0.58353	0.56772	0.57241
669.29	0.16061	0.22208	0.39455	0.46505	0.56172	0.58114	0.56484	0.56992
669.63	0.16128	0.22232	0.3921	0.464	0.56054	0.58301	0.56475	0.57032
669.97	0.16104	0.22397	0.39418	0.4664	0.56333	0.58311	0.56655	0.57296
670.311	0.1615	0.22183	0.3924	0.46465	0.56174	0.58431	0.5671	0.57403
670.651	0.1612	0.22312	0.39237	0.46317	0.56003	0.58469	0.56547	0.57396
670.991	0.16164	0.22259	0.3928	0.4631	0.56129	0.58557	0.56725	0.57389
671.332	0.16111	0.22145	0.3933	0.46466	0.56212	0.58325	0.5677	0.5747
671.672	0.16154	0.22221	0.39183	0.46506	0.56145	0.58729	0.57074	0.57589
672.012	0.16257	0.22088	0.39313	0.46447	0.56139	0.58404	0.56941	0.57699
672.353	0.16193	0.22203	0.39212	0.46399	0.56252	0.58618	0.57178	0.57749
672.693	0.16325	0.22133	0.38982	0.4621	0.56043	0.58529	0.56922	0.576
673.033	0.16295	0.22138	0.39088	0.46307	0.56154	0.58596	0.57124	0.57947
673.374	0.16201	0.22054	0.39086	0.46337	0.56035	0.58689	0.57126	0.5784
673.714	0.16317	0.22118	0.38968	0.46199	0.55988	0.58552	0.57195	0.57811
674.069	0.1632	0.22118	0.38969	0.46207	0.56156	0.58826	0.57459	0.57876
674.411	0.16314	0.21989	0.38861	0.46054	0.56191	0.587	0.57345	0.57913
674.752	0.1641	0.22004	0.38759	0.4614	0.5614	0.58684	0.57381	0.57909
675.093	0.16361	0.21929	0.38929	0.46155	0.55932	0.58754	0.57525	0.58221
675.434	0.1639	0.21963	0.38693	0.45998	0.55949	0.58681	0.57531	0.58091
675.776	0.16478	0.21975	0.38921	0.46058	0.56044	0.58839	0.57455	0.58323
676.117	0.16437	0.2204	0.38769	0.46143	0.56109	0.58752	0.57526	0.5835
676.458	0.1646	0.21979	0.38846	0.45936	0.56173	0.58973	0.57758	0.5833
676.8	0.16343	0.22017	0.38571	0.45933	0.56119	0.58788	0.57697	0.58617
677.141	0.16466	0.21882	0.38734	0.45976	0.56014	0.58771	0.57489	0.58438
677.482	0.16456	0.21968	0.38703	0.46102	0.56046	0.5891	0.57612	0.58697
677.823	0.16511	0.21815	0.38498	0.45947	0.5595	0.58839	0.57711	0.58531
678.165	0.1644	0.21788	0.38638	0.45793	0.56099	0.58888	0.57786	0.58747
678.506	0.1656	0.21877	0.38524	0.45903	0.56077	0.59093	0.57995	0.5876
678.847	0.16597	0.21853	0.38479	0.45731	0.55955	0.58987	0.57755	0.58841
679.189	0.16551	0.21915	0.3848	0.45672	0.55924	0.58917	0.58147	0.59014
679.53	0.16464	0.21672	0.38385	0.4572	0.55899	0.58864	0.57891	0.59087
679.871	0.16605	0.2184	0.38273	0.45644	0.55892	0.58979	0.57903	0.58973
680.212	0.16621	0.218	0.38306	0.45676	0.56032	0.59356	0.5812	0.59182
680.554	0.1661	0.21682	0.38282	0.45558	0.55926	0.59066	0.58224	0.59255
680.895	0.166	0.21757	0.38122	0.4546	0.55681	0.58984	0.58014	0.59039
681.236	0.16632	0.21747	0.38015	0.45568	0.55727	0.5912	0.58068	0.5937
681.577	0.16746	0.21801	0.38235	0.45585	0.55664	0.58997	0.58251	0.59161
681.919	0.16685	0.21738	0.38186	0.4566	0.55952	0.59214	0.58395	0.5954
682.26	0.16714	0.21635	0.38021	0.45553	0.55583	0.59069	0.58237	0.59395
682.601	0.1681	0.21816	0.38093	0.45485	0.55699	0.59168	0.58374	0.59496
682.942	0.16857	0.21727	0.38003	0.4535	0.55685	0.59001	0.58284	0.59496
683.283	0.16837	0.21648	0.37946	0.45428	0.55702	0.59204	0.58391	0.59602
683.625	0.16835	0.21674	0.37933	0.45445	0.55857	0.59208	0.5853	0.59676
683.966	0.16874	0.21602	0.37952	0.45363	0.55942	0.59129	0.58399	0.59686
684.307	0.16755	0.21621	0.37937	0.45422	0.55743	0.59356	0.58536	0.59714
684.648	0.16796	0.21614	0.37898	0.45272	0.55673	0.59192	0.58474	0.59487
684.99	0.17035	0.21807	0.37883	0.45551	0.55793	0.59379	0.58741	0.59976
685.331	0.16953	0.21638	0.37652	0.45241	0.55808	0.59287	0.58643	0.59966
685.672	0.16955	0.21637	0.37588	0.45152	0.55699	0.59182	0.58576	0.59718
686.013	0.17079	0.21562	0.37855	0.45129	0.55648	0.59314	0.58751	0.59884
686.354	0.17107	0.21738	0.37687	0.45123	0.55775	0.59338	0.58699	0.6006
686.696	0.16897	0.21546	0.37519	0.44984	0.55565	0.59069	0.5864	0.59997
687.037	0.17109	0.21624	0.37642	0.45046	0.55744	0.59435	0.58836	0.60046
687.378	0.17019	0.21521	0.3754	0.45099	0.55617	0.59483	0.58881	0.60093
687.719	0.17203	0.21581	0.37623	0.44973	0.55682	0.59255	0.58877	0.60149
688.06	0.1704	0.21655	0.37525	0.45117	0.55546	0.59199	0.58953	0.60321
688.402	0.17029	0.21604	0.37438	0.44817	0.55257	0.59219	0.58886	0.60106
688.743	0.17272	0.21569	0.37371	0.44957	0.55519	0.59429	0.59177	0.60419
689.084	0.17192	0.21532	0.37477	0.44905	0.55521	0.59524	0.5922	0.6051
689.425	0.17162	0.21538	0.37389	0.45083	0.55564	0.59487	0.59108	0.60533
689.766	0.17156	0.21585	0.37381	0.44834	0.55291	0.5956	0.59151	0.60472
690.107	0.17194	0.21499	0.37204	0.44743	0.55301	0.59494	0.59294	0.60483
690.449	0.17186	0.2148	0.37375	0.44776	0.55284	0.5943	0.59199	0.60473
690.79	0.17227	0.21409	0.37159	0.44607	0.55323	0.59256	0.59008	0.604
691.131	0.17234	0.21442	0.37194	0.44655	0.55437	0.59471	0.59238	0.60759
691.472	0.17331	0.21584	0.37141	0.44697	0.55317	0.5955	0.59396	0.60774
691.813	0.17263	0.2153	0.37241	0.44754	0.55681	0.59757	0.59508	0.6112
692.154	0.17317	0.21542	0.37087	0.44659	0.55232	0.59496	0.59441	0.60931
692.496	0.1735	0.21591	0.3707	0.4446	0.55377	0.59676	0.59405	0.60904
692.837	0.17396	0.21436	0.37209	0.44672	0.55499	0.59614	0.5967	0.61175
693.178	0.1734	0.21477	0.37048	0.44712	0.55556	0.59548	0.59566	0.61029
693.519	0.17347	0.21457	0.36864	0.44704	0.55286	0.59491	0.59431	0.61312
693.86	0.17376	0.2147	0.36855	0.44373	0.55182	0.59603	0.59461	0.61132
694.201	0.17429	0.21439	0.36703	0.44496	0.55324	0.59703	0.59526	0.61137
694.542	0.17429	0.21409	0.36849	0.44433	0.55337	0.59592	0.59519	0.60991
694.883	0.17641	0.21622	0.37003	0.4449	0.55413	0.5952	0.597	0.61319
695.225	0.17488	0.21398	0.36806	0.44309	0.55315	0.59651	0.59659	0.61349
695.566	0.17529	0.21498	0.36778	0.44368	0.55141	0.59629	0.59635	0.61203
695.907	0.17514	0.21385	0.36873	0.44355	0.55239	0.59657	0.5989	0.6142
696.248	0.17582	0.21412	0.36746	0.44198	0.55229	0.59653	0.59992	0.61291
696.589	0.17506	0.21297	0.3677	0.44222	0.55241	0.59763	0.59889	0.61403
696.93	0.17558	0.2133	0.36666	0.44311	0.55054	0.59635	0.59784	0.61443
697.271	0.17549	0.21494	0.36545	0.44231	0.55027	0.59484	0.59912	0.615
697.612	0.17619	0.21422	0.36576	0.44103	0.5515	0.59657	0.59797	0.61394
697.953	0.17636	0.21342	0.36474	0.44049	0.55086	0.59486	0.59843	0.61428
698.295	0.1771	0.21367	0.36609	0.44013	0.5508	0.59657	0.59987	0.61682
698.636	0.17748	0.21346	0.36487	0.44219	0.55164	0.59737	0.60194	0.61894
698.977	0.17626	0.21308	0.36388	0.44069	0.5515	0.59762	0.60051	0.61944
699.318	0.17756	0.21344	0.36403	0.4387	0.55145	0.59789	0.60163	0.61939
699.659	0.17773	0.21385	0.36643	0.44203	0.55259	0.60042	0.60045	0.62128
700	0.17878	0.2126	0.36391	0.44013	0.55143	0.59744	0.6026	0.621

## Sheet: Fig. 3f
Wavelength (nm)	Reflectance of sample written at 4000 µm/s	Reflectance of sample written at 3500 µm/s	Reflectance of sample written at 3000 µm/s	Reflectance of sample written at 2500 µm/s	Reflectance of sample written at 2000 µm/s	Reflectance of sample written at 1500 µm/s	Reflectance of sample written at 1000 µm/s	Reflectance of sample written at 500 µm/s
420	0.0336	0.02554	0.016	0.01597	0.01808	0.02117	0.02474	0.02768
421	0.03355	0.02571	0.01609	0.01583	0.01787	0.02092	0.0245	0.02748
422	0.03351	0.02587	0.01618	0.01569	0.01766	0.02067	0.02425	0.02728
423	0.03346	0.02604	0.01627	0.01556	0.01746	0.02043	0.024	0.02708
424	0.03341	0.02621	0.01637	0.01543	0.01727	0.02018	0.02375	0.02687
425	0.03337	0.02637	0.01648	0.01531	0.01707	0.01994	0.0235	0.02666
426	0.03331	0.02654	0.01658	0.01519	0.01688	0.0197	0.02325	0.02644
427	0.03326	0.0267	0.01669	0.01508	0.0167	0.01946	0.02299	0.02623
428	0.03321	0.02687	0.0168	0.01497	0.01651	0.01922	0.02274	0.026
429	0.03316	0.02703	0.01692	0.01486	0.01634	0.01899	0.02249	0.02578
430	0.0331	0.02719	0.01703	0.01476	0.01616	0.01876	0.02223	0.02555
431	0.03305	0.02734	0.01715	0.01467	0.01599	0.01853	0.02198	0.02533
432	0.03299	0.0275	0.01728	0.01458	0.01583	0.0183	0.02173	0.02509
433	0.03293	0.02766	0.0174	0.0145	0.01567	0.01808	0.02148	0.02486
434	0.03287	0.02781	0.01753	0.01442	0.01551	0.01786	0.02123	0.02463
435	0.03281	0.02797	0.01766	0.01434	0.01536	0.01765	0.02098	0.02439
436	0.03275	0.02812	0.0178	0.01427	0.01521	0.01744	0.02073	0.02415
437	0.03269	0.02827	0.01793	0.0142	0.01506	0.01723	0.02048	0.02391
438	0.03264	0.02842	0.01807	0.01414	0.01492	0.01702	0.02023	0.02367
439	0.03256	0.02857	0.01822	0.01411	0.01481	0.01683	0.01999	0.02344
440	0.03249	0.02871	0.01837	0.01406	0.01469	0.01664	0.01976	0.0232
441	0.03243	0.02886	0.01851	0.01402	0.01457	0.01645	0.01952	0.02297
442	0.03236	0.029	0.01866	0.01398	0.01445	0.01627	0.01929	0.02273
443	0.03229	0.02914	0.01881	0.01394	0.01434	0.01609	0.01905	0.02249
444	0.03222	0.02927	0.01896	0.01391	0.01423	0.01591	0.01882	0.02226
445	0.03215	0.02941	0.01911	0.01388	0.01413	0.01573	0.01859	0.02202
446	0.03208	0.02954	0.01926	0.01386	0.01403	0.01556	0.01837	0.02178
447	0.032	0.02967	0.01942	0.01384	0.01393	0.01539	0.01815	0.02154
448	0.03193	0.0298	0.01957	0.01383	0.01384	0.01523	0.01792	0.02131
449	0.03186	0.02993	0.01973	0.01382	0.01375	0.01507	0.01771	0.02107
450	0.03179	0.03005	0.01988	0.01381	0.01367	0.01491	0.01749	0.02084
451	0.03171	0.03018	0.02004	0.01381	0.01359	0.01476	0.01728	0.0206
452	0.03164	0.0303	0.0202	0.01382	0.01352	0.01461	0.01707	0.02037
453	0.03156	0.03042	0.02036	0.01382	0.01345	0.01447	0.01686	0.02014
454	0.03149	0.03054	0.02052	0.01383	0.01338	0.01433	0.01666	0.01991
455	0.03141	0.03065	0.02068	0.01385	0.01332	0.01419	0.01646	0.01968
456	0.03133	0.03077	0.02084	0.01387	0.01327	0.01406	0.01626	0.01945
457	0.03126	0.03088	0.021	0.01389	0.01321	0.01393	0.01607	0.01922
458	0.03118	0.03099	0.02116	0.01392	0.01317	0.01381	0.01588	0.019
459	0.0311	0.0311	0.02133	0.01395	0.01313	0.01369	0.01569	0.01877
460	0.03102	0.0312	0.02149	0.01398	0.01309	0.01358	0.01551	0.01855
461	0.03094	0.03131	0.02165	0.01402	0.01305	0.01347	0.01533	0.01833
462	0.03086	0.03141	0.02181	0.01407	0.01302	0.01336	0.01516	0.01811
463	0.03078	0.03151	0.02198	0.01411	0.013	0.01326	0.01498	0.0179
464	0.0307	0.03161	0.02214	0.01416	0.01298	0.01317	0.01482	0.01769
465	0.03062	0.0317	0.0223	0.01421	0.01296	0.01308	0.01465	0.01748
466	0.03054	0.0318	0.02247	0.01427	0.01295	0.01299	0.01449	0.01727
467	0.03046	0.03189	0.02263	0.01433	0.01294	0.01291	0.01434	0.01706
468	0.03038	0.03198	0.02279	0.01439	0.01294	0.01283	0.01418	0.01686
469	0.0303	0.03207	0.02296	0.01446	0.01294	0.01275	0.01403	0.01666
470	0.03021	0.03216	0.02312	0.01453	0.01294	0.01268	0.01389	0.01647
471	0.03013	0.03224	0.02328	0.0146	0.01295	0.01262	0.01375	0.01627
472	0.03005	0.03233	0.02345	0.01468	0.01297	0.01256	0.01361	0.01608
473	0.02996	0.03241	0.02361	0.01476	0.01298	0.0125	0.01348	0.01589
474	0.02988	0.03249	0.02377	0.01484	0.013	0.01245	0.01336	0.01571
475	0.02979	0.03256	0.02393	0.01493	0.01303	0.0124	0.01323	0.01553
476	0.02971	0.03264	0.02409	0.01501	0.01305	0.01236	0.01311	0.01535
477	0.02962	0.03271	0.02425	0.01511	0.01309	0.01232	0.013	0.01518
478	0.02953	0.03279	0.02441	0.0152	0.01312	0.01228	0.01289	0.01501
479	0.02945	0.03285	0.02457	0.01529	0.01316	0.01225	0.01278	0.01484
480	0.02936	0.03292	0.02473	0.01539	0.0132	0.01222	0.01268	0.01468
481	0.02927	0.03299	0.02489	0.01549	0.01325	0.0122	0.01258	0.01452
482	0.02918	0.03305	0.02504	0.0156	0.0133	0.01218	0.01249	0.01436
483	0.02909	0.03311	0.0252	0.0157	0.01335	0.01217	0.0124	0.01421
484	0.029	0.03317	0.02535	0.01581	0.0134	0.01216	0.01231	0.01406
485	0.02891	0.03323	0.02551	0.01592	0.01346	0.01215	0.01223	0.01391
486	0.02882	0.03329	0.02566	0.01603	0.01352	0.01215	0.01216	0.01377
487	0.02873	0.03334	0.02581	0.01614	0.01359	0.01215	0.01208	0.01364
488	0.02863	0.03339	0.02597	0.01626	0.01365	0.01215	0.01202	0.0135
489	0.02854	0.03344	0.02612	0.01637	0.01372	0.01216	0.01195	0.01337
490	0.02844	0.03349	0.02627	0.01649	0.0138	0.01217	0.01189	0.01325
491	0.02834	0.03353	0.02641	0.01661	0.01387	0.01219	0.01184	0.01313
492	0.02823	0.03358	0.02656	0.01673	0.01395	0.0122	0.01179	0.01301
493	0.02813	0.03362	0.02671	0.01685	0.01402	0.01222	0.01174	0.0129
494	0.02802	0.03366	0.02685	0.01697	0.0141	0.01225	0.0117	0.01279
495	0.0279	0.03369	0.02699	0.01709	0.01418	0.01227	0.01166	0.01268
496	0.02778	0.03372	0.02713	0.01721	0.01426	0.0123	0.01162	0.01258
497	0.02764	0.03375	0.02727	0.01733	0.01434	0.01233	0.01159	0.01248
498	0.02748	0.03377	0.02741	0.01744	0.01441	0.01236	0.01156	0.01239
499	0.02729	0.03378	0.02753	0.01754	0.01447	0.01238	0.01154	0.0123
500	0.02681	0.03372	0.02762	0.01754	0.01443	0.01236	0.0115	0.0122
501	0.02675	0.03374	0.02777	0.0177	0.01455	0.01241	0.01149	0.01212
502	0.02668	0.03377	0.0279	0.01785	0.01466	0.01247	0.01148	0.01205
503	0.02661	0.03379	0.02804	0.018	0.01478	0.01253	0.01147	0.01197
504	0.02653	0.03381	0.02818	0.01815	0.01489	0.01259	0.01147	0.01191
505	0.02646	0.03383	0.02831	0.0183	0.01501	0.01265	0.01147	0.01184
506	0.02638	0.03385	0.02844	0.01845	0.01513	0.01272	0.01147	0.01178
507	0.02631	0.03387	0.02857	0.0186	0.01525	0.01279	0.01148	0.01173
508	0.02623	0.03389	0.0287	0.01875	0.01537	0.01286	0.01149	0.01168
509	0.02616	0.03391	0.02883	0.0189	0.01549	0.01294	0.0115	0.01163
510	0.02608	0.03392	0.02895	0.01906	0.01562	0.01302	0.01152	0.01158
511	0.02601	0.03393	0.02908	0.01921	0.01575	0.0131	0.01154	0.01154
512	0.02593	0.03395	0.0292	0.01936	0.01588	0.01318	0.01156	0.0115
513	0.02586	0.03396	0.02932	0.01952	0.01601	0.01327	0.01159	0.01147
514	0.02579	0.03397	0.02944	0.01967	0.01614	0.01336	0.01162	0.01144
515	0.02571	0.03397	0.02956	0.01983	0.01628	0.01345	0.01166	0.01142
516	0.02564	0.03398	0.02967	0.01999	0.01641	0.01354	0.0117	0.01139
517	0.02557	0.03399	0.02979	0.02014	0.01655	0.01364	0.01174	0.01137
518	0.02549	0.03399	0.0299	0.0203	0.01669	0.01374	0.01178	0.01136
519	0.02542	0.034	0.03001	0.02046	0.01683	0.01384	0.01183	0.01135
520	0.02535	0.034	0.03012	0.02061	0.01697	0.01394	0.01188	0.01134
521	0.02527	0.034	0.03023	0.02077	0.01711	0.01405	0.01193	0.01133
522	0.0252	0.034	0.03033	0.02093	0.01726	0.01415	0.01199	0.01133
523	0.02513	0.034	0.03044	0.02109	0.0174	0.01426	0.01205	0.01133
524	0.02506	0.03399	0.03054	0.02124	0.01755	0.01438	0.01211	0.01134
525	0.02499	0.03399	0.03064	0.0214	0.0177	0.01449	0.01217	0.01135
526	0.02492	0.03399	0.03074	0.02156	0.01785	0.01461	0.01224	0.01136
527	0.02485	0.03398	0.03084	0.02172	0.01799	0.01473	0.01231	0.01138
528	0.02478	0.03397	0.03093	0.02187	0.01814	0.01485	0.01238	0.0114
529	0.02471	0.03397	0.03103	0.02203	0.0183	0.01497	0.01246	0.01142
530	0.02464	0.03396	0.03112	0.02218	0.01845	0.01509	0.01254	0.01144
531	0.02457	0.03395	0.03121	0.02234	0.0186	0.01522	0.01262	0.01147
532	0.0245	0.03394	0.0313	0.0225	0.01875	0.01535	0.0127	0.0115
533	0.02443	0.03392	0.03139	0.02265	0.01891	0.01548	0.01279	0.01154
534	0.02436	0.03391	0.03148	0.0228	0.01906	0.01561	0.01288	0.01158
535	0.02429	0.0339	0.03156	0.02296	0.01922	0.01574	0.01297	0.01162
536	0.02423	0.03388	0.03165	0.02311	0.01937	0.01587	0.01306	0.01166
537	0.02416	0.03386	0.03173	0.02326	0.01953	0.01601	0.01316	0.01171
538	0.02409	0.03385	0.03181	0.02342	0.01968	0.01615	0.01326	0.01176
539	0.02402	0.03383	0.03189	0.02357	0.01984	0.01628	0.01336	0.01181
540	0.02396	0.03381	0.03197	0.02372	0.02	0.01642	0.01346	0.01187
541	0.02389	0.03379	0.03204	0.02387	0.02015	0.01656	0.01357	0.01192
542	0.02382	0.03377	0.03211	0.02402	0.02031	0.01671	0.01367	0.01198
543	0.02376	0.03375	0.03219	0.02416	0.02047	0.01685	0.01378	0.01205
544	0.02369	0.03372	0.03226	0.02431	0.02062	0.01699	0.01389	0.01212
545	0.02363	0.0337	0.03232	0.02445	0.02078	0.01714	0.01401	0.01218
546	0.02356	0.03367	0.03239	0.0246	0.02094	0.01729	0.01412	0.01226
547	0.02349	0.03364	0.03245	0.02474	0.02109	0.01743	0.01424	0.01233
548	0.02345	0.03363	0.03252	0.02488	0.02125	0.01758	0.01436	0.01241
549	0.0234	0.03362	0.0326	0.02504	0.02141	0.01773	0.01448	0.01249
550	0.02335	0.0336	0.03267	0.02519	0.02157	0.01788	0.0146	0.01257
551	0.02329	0.03359	0.03275	0.02534	0.02172	0.01803	0.01472	0.01265
552	0.02324	0.03357	0.03282	0.02548	0.02188	0.01819	0.01485	0.01274
553	0.02318	0.03355	0.03288	0.02563	0.02204	0.01834	0.01497	0.01283
554	0.02313	0.03353	0.03295	0.02577	0.0222	0.01849	0.0151	0.01292
555	0.02307	0.03351	0.03302	0.02591	0.02235	0.01864	0.01523	0.01302
556	0.02301	0.03348	0.03308	0.02606	0.02251	0.0188	0.01537	0.01311
557	0.02296	0.03346	0.03314	0.0262	0.02266	0.01895	0.0155	0.01321
558	0.0229	0.03343	0.0332	0.02634	0.02282	0.01911	0.01563	0.01331
559	0.02285	0.03341	0.03326	0.02648	0.02297	0.01926	0.01577	0.01341
560	0.02279	0.03338	0.03332	0.02662	0.02312	0.01942	0.01591	0.01352
561	0.02274	0.03335	0.03337	0.02675	0.02328	0.01957	0.01604	0.01363
562	0.02268	0.03332	0.03343	0.02689	0.02343	0.01973	0.01618	0.01373
563	0.02262	0.03329	0.03348	0.02702	0.02358	0.01988	0.01633	0.01384
564	0.02257	0.03326	0.03353	0.02716	0.02373	0.02004	0.01647	0.01396
565	0.02251	0.03323	0.03359	0.02729	0.02388	0.02019	0.01661	0.01407
566	0.02246	0.03319	0.03363	0.02742	0.02403	0.02035	0.01675	0.01419
567	0.0224	0.03316	0.03368	0.02755	0.02418	0.02051	0.0169	0.01431
568	0.02235	0.03313	0.03373	0.02768	0.02433	0.02066	0.01704	0.01443
569	0.0223	0.03309	0.03377	0.02781	0.02447	0.02082	0.01719	0.01455
570	0.02224	0.03306	0.03382	0.02794	0.02462	0.02097	0.01734	0.01467
571	0.02219	0.03302	0.03386	0.02807	0.02477	0.02113	0.01749	0.01479
572	0.02213	0.03298	0.0339	0.02819	0.02491	0.02128	0.01764	0.01492
573	0.02208	0.03294	0.03394	0.02832	0.02506	0.02144	0.01778	0.01505
574	0.02203	0.0329	0.03398	0.02844	0.0252	0.02159	0.01793	0.01518
575	0.02197	0.03286	0.03402	0.02856	0.02534	0.02174	0.01809	0.01531
576	0.02192	0.03282	0.03405	0.02868	0.02548	0.0219	0.01824	0.01544
577	0.02187	0.03278	0.03409	0.0288	0.02562	0.02205	0.01839	0.01557
578	0.02182	0.03274	0.03412	0.02892	0.02576	0.0222	0.01854	0.0157
579	0.02176	0.0327	0.03416	0.02904	0.0259	0.02236	0.01869	0.01584
580	0.02171	0.03265	0.03419	0.02916	0.02604	0.02251	0.01884	0.01597
581	0.02166	0.03261	0.03422	0.02927	0.02618	0.02266	0.019	0.01611
582	0.02161	0.03257	0.03424	0.02939	0.02631	0.02281	0.01915	0.01625
583	0.02156	0.03252	0.03427	0.0295	0.02645	0.02296	0.0193	0.01639
584	0.02151	0.03247	0.0343	0.02961	0.02658	0.02311	0.01946	0.01653
585	0.02146	0.03243	0.03432	0.02972	0.02672	0.02326	0.01961	0.01667
586	0.02141	0.03238	0.03434	0.02983	0.02685	0.02341	0.01976	0.01681
587	0.02136	0.03233	0.03437	0.02994	0.02698	0.02355	0.01992	0.01695
588	0.02131	0.03228	0.03439	0.03005	0.02711	0.0237	0.02007	0.0171
589	0.02126	0.03224	0.03441	0.03015	0.02724	0.02385	0.02022	0.01724
590	0.02121	0.03219	0.03443	0.03026	0.02737	0.02399	0.02037	0.01738
591	0.02116	0.03214	0.03444	0.03036	0.0275	0.02414	0.02053	0.01753
592	0.02111	0.03209	0.03446	0.03046	0.02762	0.02428	0.02068	0.01767
593	0.02106	0.03203	0.03447	0.03056	0.02775	0.02443	0.02083	0.01782
594	0.02101	0.03198	0.03449	0.03066	0.02787	0.02457	0.02098	0.01796
595	0.02097	0.03193	0.0345	0.03076	0.02799	0.02471	0.02114	0.01811
596	0.02092	0.03188	0.03451	0.03086	0.02812	0.02485	0.02129	0.01826
597	0.02087	0.03183	0.03452	0.03095	0.02824	0.02499	0.02144	0.0184
598	0.02082	0.03177	0.03453	0.03105	0.02836	0.02513	0.02159	0.01855
599	0.02078	0.03172	0.03454	0.03114	0.02847	0.02527	0.02174	0.0187
600	0.02073	0.03166	0.03455	0.03123	0.02859	0.02541	0.02189	0.01885
601	0.02068	0.03161	0.03455	0.03132	0.02871	0.02554	0.02204	0.01899
602	0.02064	0.03155	0.03456	0.03141	0.02882	0.02568	0.02219	0.01914
603	0.02059	0.0315	0.03456	0.0315	0.02894	0.02581	0.02233	0.01929
604	0.02055	0.03144	0.03456	0.03159	0.02905	0.02595	0.02248	0.01944
605	0.0205	0.03139	0.03456	0.03168	0.02916	0.02608	0.02263	0.01959
606	0.02046	0.03133	0.03457	0.03176	0.02927	0.02621	0.02278	0.01973
607	0.02041	0.03127	0.03456	0.03184	0.02938	0.02634	0.02292	0.01988
608	0.02037	0.03121	0.03456	0.03193	0.02949	0.02648	0.02307	0.02003
609	0.02032	0.03116	0.03456	0.03201	0.0296	0.0266	0.02321	0.02018
610	0.02028	0.0311	0.03456	0.03209	0.02971	0.02673	0.02336	0.02032
611	0.02024	0.03104	0.03455	0.03216	0.02981	0.02686	0.0235	0.02047
612	0.02019	0.03098	0.03455	0.03224	0.02991	0.02699	0.02364	0.02062
613	0.02015	0.03092	0.03454	0.03232	0.03002	0.02711	0.02378	0.02077
614	0.02011	0.03086	0.03453	0.03239	0.03012	0.02724	0.02393	0.02091
615	0.02006	0.0308	0.03452	0.03246	0.03022	0.02736	0.02407	0.02106
616	0.02002	0.03074	0.03451	0.03254	0.03032	0.02748	0.02421	0.0212
617	0.01998	0.03068	0.0345	0.03261	0.03041	0.0276	0.02435	0.02135
618	0.01994	0.03062	0.03449	0.03268	0.03051	0.02772	0.02448	0.0215
619	0.0199	0.03056	0.03448	0.03274	0.03061	0.02784	0.02462	0.02164
620	0.01986	0.0305	0.03447	0.03281	0.0307	0.02796	0.02476	0.02179
621	0.01982	0.03043	0.03445	0.03288	0.03079	0.02808	0.02489	0.02193
622	0.01978	0.03037	0.03444	0.03294	0.03089	0.02819	0.02503	0.02207
623	0.01974	0.03031	0.03442	0.033	0.03098	0.02831	0.02516	0.02222
624	0.0197	0.03025	0.03441	0.03307	0.03106	0.02842	0.0253	0.02236
625	0.01966	0.03018	0.03439	0.03313	0.03115	0.02854	0.02543	0.0225
626	0.01962	0.03012	0.03437	0.03319	0.03124	0.02865	0.02556	0.02265
627	0.01958	0.03006	0.03435	0.03324	0.03133	0.02876	0.02569	0.02279
628	0.01954	0.03	0.03433	0.0333	0.03141	0.02887	0.02582	0.02293
629	0.0195	0.02993	0.03431	0.03336	0.03149	0.02898	0.02595	0.02307
630	0.01947	0.02987	0.03429	0.03341	0.03158	0.02908	0.02608	0.02321
631	0.01943	0.0298	0.03426	0.03346	0.03166	0.02919	0.02621	0.02335
632	0.01939	0.02974	0.03424	0.03352	0.03174	0.02929	0.02633	0.02349
633	0.01935	0.02968	0.03422	0.03357	0.03181	0.0294	0.02646	0.02362
634	0.01932	0.02961	0.03419	0.03362	0.03189	0.0295	0.02658	0.02376
635	0.01928	0.02955	0.03417	0.03367	0.03197	0.0296	0.02671	0.0239
636	0.01924	0.02948	0.03414	0.03371	0.03204	0.0297	0.02683	0.02404
637	0.01921	0.02942	0.03411	0.03376	0.03211	0.0298	0.02695	0.02417
638	0.01917	0.02935	0.03408	0.0338	0.03219	0.0299	0.02707	0.02431
639	0.01914	0.02929	0.03406	0.03385	0.03226	0.03	0.02719	0.02444
640	0.0191	0.02922	0.03403	0.03389	0.03233	0.03009	0.02731	0.02457
641	0.01907	0.02916	0.034	0.03393	0.0324	0.03019	0.02743	0.02471
642	0.01903	0.02909	0.03396	0.03397	0.03246	0.03028	0.02754	0.02484
643	0.019	0.02903	0.03393	0.03401	0.03253	0.03037	0.02766	0.02497
644	0.01896	0.02896	0.0339	0.03405	0.0326	0.03046	0.02777	0.0251
645	0.01893	0.02889	0.03387	0.03409	0.03266	0.03055	0.02789	0.02523
646	0.0189	0.02883	0.03383	0.03412	0.03272	0.03064	0.028	0.02536
647	0.01886	0.02876	0.0338	0.03416	0.03278	0.03073	0.02811	0.02549
648	0.01883	0.0287	0.03377	0.03419	0.03284	0.03082	0.02822	0.02561
649	0.0188	0.02863	0.03373	0.03422	0.0329	0.0309	0.02833	0.02574
650	0.01876	0.02856	0.03369	0.03425	0.03296	0.03098	0.02844	0.02587
651	0.01873	0.0285	0.03366	0.03428	0.03302	0.03107	0.02854	0.02599
652	0.0187	0.02843	0.03362	0.03431	0.03307	0.03115	0.02865	0.02611
653	0.01867	0.02836	0.03358	0.03434	0.03313	0.03123	0.02875	0.02624
654	0.01864	0.0283	0.03354	0.03437	0.03318	0.03131	0.02886	0.02636
655	0.01861	0.02823	0.0335	0.03439	0.03323	0.03139	0.02896	0.02648
656	0.01858	0.02817	0.03346	0.03442	0.03328	0.03146	0.02906	0.0266
657	0.01855	0.0281	0.03342	0.03444	0.03333	0.03154	0.02916	0.02672
658	0.01851	0.02803	0.03338	0.03446	0.03338	0.03161	0.02926	0.02684
659	0.01848	0.02797	0.03334	0.03449	0.03343	0.03169	0.02936	0.02696
660	0.01845	0.0279	0.0333	0.03451	0.03347	0.03176	0.02946	0.02707
661	0.01843	0.02783	0.03326	0.03453	0.03352	0.03183	0.02955	0.02719
662	0.0184	0.02777	0.03321	0.03454	0.03356	0.0319	0.02965	0.0273
663	0.01837	0.0277	0.03317	0.03456	0.0336	0.03197	0.02974	0.02742
664	0.01834	0.02763	0.03312	0.03458	0.03365	0.03204	0.02984	0.02753
665	0.01831	0.02757	0.03308	0.03459	0.03369	0.0321	0.02993	0.02764
666	0.01828	0.0275	0.03303	0.03461	0.03373	0.03217	0.03002	0.02775
667	0.01825	0.02743	0.03299	0.03462	0.03376	0.03223	0.03011	0.02786
668	0.01823	0.02736	0.03294	0.03463	0.0338	0.0323	0.03019	0.02797
669	0.0182	0.0273	0.0329	0.03464	0.03384	0.03236	0.03028	0.02808
670	0.01817	0.02723	0.03285	0.03465	0.03387	0.03242	0.03037	0.02819
671	0.01814	0.02716	0.0328	0.03466	0.0339	0.03248	0.03045	0.02829
672	0.01812	0.0271	0.03275	0.03467	0.03394	0.03253	0.03054	0.0284
673	0.01809	0.02703	0.0327	0.03468	0.03397	0.03259	0.03062	0.0285
674	0.01806	0.02696	0.03265	0.03468	0.034	0.03265	0.0307	0.02861
675	0.01804	0.0269	0.0326	0.03469	0.03403	0.0327	0.03078	0.02871
676	0.01801	0.02683	0.03255	0.03469	0.03405	0.03275	0.03086	0.02881
677	0.01798	0.02676	0.0325	0.0347	0.03408	0.03281	0.03094	0.02891
678	0.01796	0.0267	0.03245	0.0347	0.03411	0.03286	0.03101	0.02901
679	0.01793	0.02663	0.0324	0.0347	0.03413	0.03291	0.03109	0.0291
680	0.01791	0.02656	0.03235	0.0347	0.03416	0.03296	0.03116	0.0292
681	0.01788	0.0265	0.0323	0.0347	0.03418	0.033	0.03124	0.0293
682	0.01786	0.02643	0.03224	0.0347	0.0342	0.03305	0.03131	0.02939
683	0.01783	0.02636	0.03219	0.03469	0.03422	0.0331	0.03138	0.02948
684	0.01781	0.0263	0.03214	0.03469	0.03424	0.03314	0.03145	0.02957
685	0.01778	0.02623	0.03208	0.03469	0.03426	0.03318	0.03152	0.02967
686	0.01776	0.02616	0.03203	0.03468	0.03427	0.03322	0.03158	0.02976
687	0.01774	0.0261	0.03197	0.03467	0.03429	0.03326	0.03165	0.02984
688	0.01771	0.02603	0.03192	0.03467	0.0343	0.0333	0.03172	0.02993
689	0.01769	0.02596	0.03186	0.03466	0.03432	0.03334	0.03178	0.03002
690	0.01767	0.0259	0.03181	0.03465	0.03433	0.03338	0.03184	0.0301
691	0.01764	0.02583	0.03175	0.03464	0.03434	0.03341	0.0319	0.03019
692	0.01762	0.02576	0.03169	0.03463	0.03435	0.03345	0.03196	0.03027
693	0.0176	0.0257	0.03163	0.03462	0.03436	0.03348	0.03202	0.03035
694	0.01757	0.02563	0.03158	0.0346	0.03437	0.03351	0.03208	0.03043
695	0.01755	0.02556	0.03152	0.03459	0.03438	0.03355	0.03214	0.03051
696	0.01753	0.0255	0.03146	0.03458	0.03438	0.03358	0.03219	0.03059
697	0.01751	0.02543	0.0314	0.03456	0.03439	0.0336	0.03225	0.03067
698	0.01748	0.02536	0.03134	0.03454	0.03439	0.03363	0.0323	0.03075
699	0.01746	0.0253	0.03128	0.03453	0.0344	0.03366	0.03235	0.03082
700	0.01744	0.02523	0.03122	0.03451	0.0344	0.03368	0.0324	0.0309

## Sheet: Fig. 4e
Written angle (degree)	Light intensity (arb. unit)-experimental results	error bar (arb. unit)			Written angle (degree)	Light intensity (arb. unit)-model fitting according to Malus law
45	98.074	10.2526			0	0
40	92.4823	9.91682			0.04505	0.000231175
35	89.1823	8.70077			0.09009	0.000924697
30	72.6157	6.17198			0.13514	0.00208
25	60.049	3.95095			0.18018	0.0037
20	41.2157	0.86217			0.22523	0.00578
15	22.8157	0.40415			0.27027	0.00832
10	9.01567	0.47258			0.31532	0.01133
5	2.98233	0.32146			0.36036	0.01479
0	3.349	0.72111			0.40541	0.01872
					0.45045	0.02312
					0.4955	0.02797
					0.54054	0.03329
					0.58559	0.03906
					0.63063	0.0453
					0.67568	0.052
					0.72072	0.05917
					0.76577	0.06679
					0.81081	0.07488
					0.85586	0.08343
					0.9009	0.09244
					0.94595	0.10191
					0.99099	0.11184
					1.03604	0.12224
					1.08108	0.13309
					1.12613	0.14441
					1.17117	0.15619
					1.21622	0.16843
					1.26126	0.18112
					1.30631	0.19428
					1.35135	0.2079
					1.3964	0.22198
					1.44144	0.23652
					1.48649	0.25152
					1.53153	0.26698
					1.57658	0.2829
					1.62162	0.29928
					1.66667	0.31612
					1.71171	0.33342
					1.75676	0.35118
					1.8018	0.36939
					1.84685	0.38807
					1.89189	0.4072
					1.93694	0.42679
					1.98198	0.44684
					2.02703	0.46735
					2.07207	0.48831
					2.11712	0.50974
					2.16216	0.53162
					2.20721	0.55395
					2.25225	0.57675
					2.2973	0.6
					2.34234	0.62371
					2.38739	0.64787
					2.43243	0.67249
					2.47748	0.69756
					2.52252	0.72309
					2.56757	0.74908
					2.61261	0.77552
					2.65766	0.80241
					2.7027	0.82976
					2.74775	0.85757
					2.79279	0.88583
					2.83784	0.91454
					2.88288	0.9437
					2.92793	0.97332
					2.97297	1.00339
					3.01802	1.03391
					3.06306	1.06489
					3.10811	1.09631
					3.15315	1.12819
					3.1982	1.16052
					3.24324	1.1933
					3.28829	1.22653
					3.33333	1.26021
					3.37838	1.29434
					3.42342	1.32892
					3.46847	1.36395
					3.51351	1.39943
					3.55856	1.43536
					3.6036	1.47173
					3.64865	1.50856
					3.69369	1.54583
					3.73874	1.58354
					3.78378	1.62171
					3.82883	1.66032
					3.87387	1.69937
					3.91892	1.73888
					3.96396	1.77882
					4.00901	1.81921
					4.05405	1.86005
					4.0991	1.90133
					4.14414	1.94305
					4.18919	1.98522
					4.23423	2.02783
					4.27928	2.07088
					4.32432	2.11438
					4.36937	2.15831
					4.41441	2.20269
					4.45946	2.2475
					4.5045	2.29276
					4.54955	2.33846
					4.59459	2.38459
					4.63964	2.43117
					4.68468	2.47818
					4.72973	2.52563
					4.77477	2.57352
					4.81982	2.62184
					4.86486	2.67061
					4.90991	2.7198
					4.95495	2.76943
					5	2.8195
					5.04505	2.87
					5.09009	2.92094
					5.13514	2.97231
					5.18018	3.02411
					5.22523	3.07635
					5.27027	3.12901
					5.31532	3.18211
					5.36036	3.23564
					5.40541	3.2896
					5.45045	3.34399
					5.4955	3.39881
					5.54054	3.45406
					5.58559	3.50973
					5.63063	3.56584
					5.67568	3.62237
					5.72072	3.67932
					5.76577	3.73671
					5.81081	3.79451
					5.85586	3.85275
					5.9009	3.9114
					5.94595	3.97048
					5.99099	4.02999
					6.03604	4.08991
					6.08108	4.15026
					6.12613	4.21103
					6.17117	4.27222
					6.21622	4.33383
					6.26126	4.39586
					6.30631	4.45831
					6.35135	4.52118
					6.3964	4.58446
					6.44144	4.64817
					6.48649	4.71228
					6.53153	4.77682
					6.57658	4.84177
					6.62162	4.90713
					6.66667	4.97291
					6.71171	5.0391
					6.75676	5.1057
					6.8018	5.17272
					6.84685	5.24014
					6.89189	5.30798
					6.93694	5.37623
					6.98198	5.44488
					7.02703	5.51394
					7.07207	5.58342
					7.11712	5.6533
					7.16216	5.72358
					7.20721	5.79427
					7.25225	5.86537
					7.2973	5.93687
					7.34234	6.00877
					7.38739	6.08108
					7.43243	6.15379
					7.47748	6.2269
					7.52252	6.30041
					7.56757	6.37432
					7.61261	6.44864
					7.65766	6.52335
					7.7027	6.59845
					7.74775	6.67396
					7.79279	6.74986
					7.83784	6.82615
					7.88288	6.90285
					7.92793	6.97993
					7.97297	7.05741
					8.01802	7.13528
					8.06306	7.21354
					8.10811	7.2922
					8.15315	7.37124
					8.1982	7.45068
					8.24324	7.5305
					8.28829	7.61071
					8.33333	7.69131
					8.37838	7.77229
					8.42342	7.85366
					8.46847	7.93541
					8.51351	8.01755
					8.55856	8.10007
					8.6036	8.18297
					8.64865	8.26626
					8.69369	8.34992
					8.73874	8.43397
					8.78378	8.51839
					8.82883	8.60319
					8.87387	8.68837
					8.91892	8.77393
					8.96396	8.85986
					9.00901	8.94617
					9.05405	9.03285
					9.0991	9.1199
					9.14414	9.20732
					9.18919	9.29512
					9.23423	9.38329
					9.27928	9.47182
					9.32432	9.56073
					9.36937	9.65
					9.41441	9.73964
					9.45946	9.82965
					9.5045	9.92002
					9.54955	10.0107
					9.59459	10.1019
					9.63964	10.1933
					9.68468	10.2851
					9.72973	10.3773
					9.77477	10.4699
					9.81982	10.5628
					9.86486	10.656
					9.90991	10.7496
					9.95495	10.8436
					10	10.9379
					10.045	11.0326
					10.0901	11.1276
					10.1351	11.223
					10.1802	11.3188
					10.2252	11.4149
					10.2703	11.5113
					10.3153	11.6081
					10.3604	11.7052
					10.4054	11.8027
					10.4505	11.9005
					10.4955	11.9987
					10.5405	12.0972
					10.5856	12.1961
					10.6306	12.2953
					10.6757	12.3948
					10.7207	12.4947
					10.7658	12.5949
					10.8108	12.6955
					10.8559	12.7964
					10.9009	12.8976
					10.9459	12.9992
					10.991	13.1011
					11.036	13.2033
					11.0811	13.3059
					11.1261	13.4087
					11.1712	13.512
					11.2162	13.6155
					11.2613	13.7194
					11.3063	13.8236
					11.3514	13.9281
					11.3964	14.033
					11.4414	14.1382
					11.4865	14.2437
					11.5315	14.3495
					11.5766	14.4557
					11.6216	14.5621
					11.6667	14.6689
					11.7117	14.776
					11.7568	14.8834
					11.8018	14.9911
					11.8468	15.0992
					11.8919	15.2075
					11.9369	15.3162
					11.982	15.4252
					12.027	15.5345
					12.0721	15.6441
					12.1171	15.754
					12.1622	15.8642
					12.2072	15.9747
					12.2523	16.0856
					12.2973	16.1967
					12.3423	16.3081
					12.3874	16.4198
					12.4324	16.5319
					12.4775	16.6442
					12.5225	16.7568
					12.5676	16.8697
					12.6126	16.983
					12.6577	17.0965
					12.7027	17.2103
					12.7477	17.3244
					12.7928	17.4388
					12.8378	17.5534
					12.8829	17.6684
					12.9279	17.7837
					12.973	17.8992
					13.018	18.015
					13.0631	18.1312
					13.1081	18.2475
					13.1532	18.3642
					13.1982	18.4812
					13.2432	18.5984
					13.2883	18.7159
					13.3333	18.8337
					13.3784	18.9518
					13.4234	19.0701
					13.4685	19.1887
					13.5135	19.3076
					13.5586	19.4268
					13.6036	19.5462
					13.6486	19.6659
					13.6937	19.7859
					13.7387	19.9061
					13.7838	20.0266
					13.8288	20.1474
					13.8739	20.2684
					13.9189	20.3897
					13.964	20.5113
					14.009	20.6331
					14.0541	20.7552
					14.0991	20.8775
					14.1441	21.0001
					14.1892	21.1229
					14.2342	21.246
					14.2793	21.3693
					14.3243	21.4929
					14.3694	21.6168
					14.4144	21.7408
					14.4595	21.8652
					14.5045	21.9898
					14.5495	22.1146
					14.5946	22.2397
					14.6396	22.365
					14.6847	22.4905
					14.7297	22.6164
					14.7748	22.7424
					14.8198	22.8687
					14.8649	22.9952
					14.9099	23.1219
					14.955	23.2489
					15	23.3761
					15	23.3761
					15.045	23.5035
					15.0901	23.6312
					15.1351	23.7591
					15.1802	23.8872
					15.2252	24.0156
					15.2703	24.1442
					15.3153	24.273
					15.3604	24.402
					15.4054	24.5312
					15.4505	24.6607
					15.4955	24.7904
					15.5405	24.9203
					15.5856	25.0504
					15.6306	25.1807
					15.6757	25.3113
					15.7207	25.442
					15.7658	25.573
					15.8108	25.7042
					15.8559	25.8356
					15.9009	25.9672
					15.9459	26.099
					15.991	26.231
					16.036	26.3632
					16.0811	26.4956
					16.1261	26.6282
					16.1712	26.761
					16.2162	26.894
					16.2613	27.0272
					16.3063	27.1606
					16.3514	27.2942
					16.3964	27.4279
					16.4414	27.5619
					16.4865	27.6961
					16.5315	27.8304
					16.5766	27.965
					16.6216	28.0997
					16.6667	28.2346
					16.7117	28.3697
					16.7568	28.505
					16.8018	28.6404
					16.8468	28.7761
					16.8919	28.9119
					16.9369	29.0478
					16.982	29.184
					17.027	29.3203
					17.0721	29.4568
					17.1171	29.5935
					17.1622	29.7304
					17.2072	29.8674
					17.2523	30.0046
					17.2973	30.1419
					17.3423	30.2794
					17.3874	30.4171
					17.4324	30.555
					17.4775	30.6929
					17.5225	30.8311
					17.5676	30.9694
					17.6126	31.1079
					17.6577	31.2465
					17.7027	31.3853
					17.7477	31.5242
					17.7928	31.6633
					17.8378	31.8025
					17.8829	31.9419
					17.9279	32.0814
					17.973	32.2211
					18.018	32.3609
					18.0631	32.5009
					18.1081	32.641
					18.1532	32.7812
					18.1982	32.9216
					18.2432	33.0621
					18.2883	33.2027
					18.3333	33.3435
					18.3784	33.4844
					18.4234	33.6255
					18.4685	33.7666
					18.5135	33.9079
					18.5586	34.0494
					18.6036	34.1909
					18.6486	34.3326
					18.6937	34.4744
					18.7387	34.6163
					18.7838	34.7584
					18.8288	34.9006
					18.8739	35.0428
					18.9189	35.1852
					18.964	35.3277
					19.009	35.4704
					19.0541	35.6131
					19.0991	35.7559
					19.1441	35.8989
					19.1892	36.0419
					19.2342	36.1851
					19.2793	36.3284
					19.3243	36.4718
					19.3694	36.6152
					19.4144	36.7588
					19.4595	36.9025
					19.5045	37.0463
					19.5495	37.1901
					19.5946	37.3341
					19.6396	37.4781
					19.6847	37.6223
					19.7297	37.7665
					19.7748	37.9109
					19.8198	38.0553
					19.8649	38.1998
					19.9099	38.3443
					19.955	38.489
					20	38.6338
					20.045	38.7786
					20.0901	38.9235
					20.1351	39.0685
					20.1802	39.2135
					20.2252	39.3587
					20.2703	39.5039
					20.3153	39.6492
					20.3604	39.7945
					20.4054	39.94
					20.4505	40.0854
					20.4955	40.231
					20.5405	40.3766
					20.5856	40.5223
					20.6306	40.668
					20.6757	40.8138
					20.7207	40.9597
					20.7658	41.1056
					20.8108	41.2516
					20.8559	41.3976
					20.9009	41.5437
					20.9459	41.6898
					20.991	41.836
					21.036	41.9823
					21.0811	42.1285
					21.1261	42.2749
					21.1712	42.4212
					21.2162	42.5676
					21.2613	42.7141
					21.3063	42.8606
					21.3514	43.0071
					21.3964	43.1537
					21.4414	43.3003
					21.4865	43.4469
					21.5315	43.5936
					21.5766	43.7403
					21.6216	43.887
					21.6667	44.0338
					21.7117	44.1806
					21.7568	44.3274
					21.8018	44.4742
					21.8468	44.6211
					21.8919	44.768
					21.9369	44.9149
					21.982	45.0618
					22.027	45.2087
					22.0721	45.3557
					22.1171	45.5027
					22.1622	45.6496
					22.2072	45.7966
					22.2523	45.9436
					22.2973	46.0906
					22.3423	46.2376
					22.3874	46.3846
					22.4324	46.5317
					22.5676	46.9727
					22.6126	47.1198
					22.6577	47.2668
					22.7027	47.4138
					22.7477	47.5608
					22.7928	47.7078
					22.8378	47.8548
					22.8829	48.0018
					22.9279	48.1487
					22.973	48.2957
					23.018	48.4426
					23.0631	48.5895
					23.1081	48.7364
					23.1532	48.8833
					23.1982	49.0302
					23.2432	49.177
					23.2883	49.3238
					23.3333	49.4706
					23.3784	49.6174
					23.4234	49.7641
					23.4685	49.9108
					23.5135	50.0575
					23.5586	50.2041
					23.6036	50.3507
					23.6486	50.4973
					23.6937	50.6438
					23.7387	50.7903
					23.7838	50.9368
					23.8288	51.0832
					23.8739	51.2295
					23.9189	51.3759
					23.964	51.5222
					24.009	51.6684
					24.0541	51.8146
					24.0991	51.9607
					24.1441	52.1068
					24.1892	52.2528
					24.2342	52.3988
					24.2793	52.5447
					24.3243	52.6906
					24.3694	52.8364
					24.4144	52.9821
					24.4595	53.1278
					24.5045	53.2734
					24.5495	53.419
					24.5946	53.5645
					24.6396	53.7099
					24.6847	53.8552
					24.7297	54.0005
					24.7748	54.1457
					24.8198	54.2908
					24.8649	54.4359
					24.9099	54.5809
					24.955	54.7258
					25	54.8706
					25.045	55.0154
					25.0901	55.16
					25.1351	55.3046
					25.1802	55.4491
					25.2252	55.5936
					25.2703	55.7379
					25.3153	55.8821
					25.3604	56.0263
					25.4054	56.1703
					25.4505	56.3143
					25.4955	56.4582
					25.5405	56.6019
					25.5856	56.7456
					25.6306	56.8892
					25.6757	57.0326
					25.7207	57.176
					25.7658	57.3193
					25.8108	57.4624
					25.8559	57.6055
					25.9009	57.7485
					25.9459	57.8913
					25.991	58.0341
					26.036	58.1767
					26.0811	58.3192
					26.1261	58.4616
					26.1712	58.6039
					26.2162	58.746
					26.2613	58.8881
					26.3063	59.03
					26.3514	59.1718
					26.3964	59.3135
					26.4414	59.455
					26.4865	59.5964
					26.5315	59.7377
					26.5766	59.8789
					26.6216	60.02
					26.6667	60.1609
					26.7117	60.3017
					26.7568	60.4423
					26.8018	60.5828
					26.8468	60.7232
					26.8919	60.8634
					26.9369	61.0035
					26.982	61.1435
					27.027	61.2833
					27.0721	61.423
					27.1171	61.5625
					27.1622	61.7019
					27.2072	61.8411
					27.2523	61.9802
					27.2973	62.1191
					27.3423	62.2579
					27.3874	62.3965
					27.4324	62.535
					27.4775	62.6733
					27.5225	62.8115
					27.5676	62.9494
					27.6126	63.0873
					27.6577	63.225
					27.7027	63.3625
					27.7477	63.4998
					27.7928	63.637
					27.8378	63.774
					27.8829	63.9109
					27.9279	64.0476
					27.973	64.1841
					28.018	64.3204
					28.0631	64.4566
					28.1081	64.5925
					28.1532	64.7284
					28.1982	64.864
					28.2432	64.9994
					28.2883	65.1347
					28.3333	65.2698
					28.3784	65.4047
					28.4234	65.5394
					28.4685	65.674
					28.5135	65.8083
					28.5586	65.9425
					28.6036	66.0764
					28.6486	66.2102
					28.6937	66.3438
					28.7387	66.4772
					28.7838	66.6104
					28.8288	66.7434
					28.8739	66.8762
					28.9189	67.0088
					28.964	67.1412
					29.009	67.2734
					29.0541	67.4054
					29.0991	67.5372
					29.1441	67.6688
					29.1892	67.8002
					29.2342	67.9314
					29.2793	68.0624
					29.3243	68.1931
					29.3694	68.3237
					29.4144	68.454
					29.4595	68.5841
					29.5045	68.714
					29.5495	68.8437
					29.5946	68.9732
					29.6396	69.1024
					29.6847	69.2314
					29.7297	69.3602
					29.7748	69.4888
					29.8198	69.6172
					29.8649	69.7453
					29.9099	69.8732
					29.955	70.0009
					30	70.1283
					30	70.1283
					30.045	70.2555
					30.0901	70.3825
					30.1351	70.5092
					30.1802	70.6357
					30.2252	70.762
					30.2703	70.8881
					30.3153	71.0139
					30.3604	71.1394
					30.4054	71.2647
					30.4505	71.3898
					30.4955	71.5146
					30.5405	71.6392
					30.5856	71.7635
					30.6306	71.8876
					30.6757	72.0115
					30.7207	72.1351
					30.7658	72.2584
					30.8108	72.3815
					30.8559	72.5043
					30.9009	72.6269
					30.9459	72.7493
					30.991	72.8713
					31.036	72.9931
					31.0811	73.1147
					31.1261	73.236
					31.1712	73.357
					31.2162	73.4778
					31.2613	73.5983
					31.3063	73.7185
					31.3514	73.8385
					31.3964	73.9582
					31.4414	74.0776
					31.4865	74.1968
					31.5315	74.3157
					31.5766	74.4343
					31.6216	74.5526
					31.6667	74.6707
					31.7117	74.7885
					31.7568	74.906
					31.8018	75.0232
					31.8468	75.1402
					31.8919	75.2569
					31.9369	75.3732
					31.982	75.4894
					32.027	75.6052
					32.0721	75.7207
					32.1171	75.836
					32.1622	75.951
					32.2072	76.0656
					32.2522	76.18
					32.2973	76.2941
					32.3423	76.4079
					32.3874	76.5214
					32.4324	76.6347
					32.4775	76.7476
					32.5225	76.8602
					32.5676	76.9725
					32.6126	77.0846
					32.6577	77.1963
					32.7027	77.3077
					32.7478	77.4189
					32.7928	77.5297
					32.8378	77.6402
					32.8829	77.7504
					32.9279	77.8603
					32.973	77.9699
					33.018	78.0792
					33.0631	78.1882
					33.1081	78.2969
					33.1531	78.4052
					33.1982	78.5133
					33.2432	78.621
					33.2883	78.7284
					33.3333	78.8355
					33.3784	78.9423
					33.4234	79.0487
					33.4685	79.1549
					33.5135	79.2607
					33.5586	79.3662
					33.6036	79.4714
					33.6487	79.5763
					33.6937	79.6808
					33.7387	79.785
					33.7838	79.8889
					33.8288	79.9924
					33.8739	80.0957
					33.9189	80.1985
					33.964	80.3011
					34.009	80.4033
					34.054	80.5052
					34.0991	80.6068
					34.1441	80.708
					34.1892	80.8089
					34.2342	80.9095
					34.2793	81.0097
					34.3243	81.1096
					34.3694	81.2091
					34.4144	81.3083
					34.4595	81.4072
					34.5045	81.5057
					34.5496	81.6039
					34.5946	81.7017
					34.6396	81.7992
					34.6847	81.8963
					34.7297	81.9931
					34.7748	82.0895
					34.8198	82.1856
					34.8649	82.2814
					34.9099	82.3767
					34.9549	82.4718
					35	82.5665
					35.0451	82.6608
					35.0901	82.7548
					35.1351	82.8484
					35.1802	82.9416
					35.2252	83.0345
					35.2703	83.1271
					35.3153	83.2193
					35.3604	83.3111
					35.4054	83.4026
					35.4504	83.4937
					35.4955	83.5844
					35.5405	83.6748
					35.5856	83.7648
					35.6306	83.8544
					35.6757	83.9437
					35.7207	84.0326
					35.7658	84.1211
					35.8108	84.2093
					35.8559	84.2971
					35.9009	84.3845
					35.946	84.4715
					35.991	84.5582
					36.036	84.6445
					36.0811	84.7305
					36.1261	84.816
					36.1712	84.9012
					36.2162	84.986
					36.2613	85.0704
					36.3063	85.1545
					36.3513	85.2381
					36.3964	85.3214
					36.4414	85.4043
					36.4865	85.4869
					36.5315	85.569
					36.5766	85.6507
					36.6216	85.7321
					36.6667	85.8131
					36.7117	85.8937
					36.7568	85.9739
					36.8018	86.0537
					36.8469	86.1332
					36.8919	86.2122
					36.9369	86.2909
					36.982	86.3691
					37.027	86.447
					37.0721	86.5245
					37.1171	86.6016
					37.1622	86.6782
					37.2072	86.7545
					37.2522	86.8304
					37.2973	86.906
					37.3423	86.981
					37.3874	87.0558
					37.4324	87.1301
					37.4775	87.204
					37.5225	87.2775
					37.5676	87.3506
					37.6126	87.4233
					37.6577	87.4956
					37.7027	87.5675
					37.7478	87.639
					37.7928	87.7101
					37.8378	87.7808
					37.8829	87.8511
					37.9279	87.921
					37.973	87.9904
					38.018	88.0595
					38.0631	88.1282
					38.1081	88.1964
					38.1531	88.2643
					38.1982	88.3317
					38.2432	88.3987
					38.2883	88.4653
					38.3333	88.5315
					38.3784	88.5973
					38.4234	88.6626
					38.4685	88.7276
					38.5135	88.7921
					38.5586	88.8562
					38.6036	88.9199
					38.6487	88.9832
					38.6937	89.0461
					38.7387	89.1085
					38.7838	89.1706
					38.8288	89.2322
					38.8739	89.2934
					38.9189	89.3541
					38.964	89.4145
					39.009	89.4744
					39.054	89.5339
					39.0991	89.593
					39.1441	89.6517
					39.1892	89.7099
					39.2342	89.7677
					39.2793	89.8251
					39.3243	89.882
					39.3694	89.9386
					39.4144	89.9947
					39.4595	90.0503
					39.5045	90.1056
					39.5496	90.1604
					39.5946	90.2148
					39.6396	90.2688
					39.6847	90.3223
					39.7297	90.3754
					39.7748	90.428
					39.8198	90.4803
					39.8649	90.5321
					39.9099	90.5835
					39.9549	90.6344
					40	90.6849
					40.0451	90.735
					40.0901	90.7846
					40.1351	90.8338
					40.1802	90.8825
					40.2252	90.9309
					40.2703	90.9788
					40.3153	91.0262
					40.3604	91.0732
					40.4054	91.1198
					40.4504	91.1659
					40.4955	91.2116
					40.5405	91.2569
					40.5856	91.3017
					40.6306	91.3461
					40.6757	91.39
					40.7207	91.4335
					40.7658	91.4766
					40.8108	91.5192
					40.8559	91.5613
					40.9009	91.6031
					40.946	91.6444
					40.991	91.6852
					41.036	91.7256
					41.0811	91.7655
					41.1261	91.805
					41.1712	91.8441
					41.2162	91.8827
					41.2613	91.9209
					41.3063	91.9586
					41.3513	91.9958
					41.3964	92.0327
					41.4414	92.069
					41.4865	92.105
					41.5315	92.1405
					41.5766	92.1755
					41.6216	92.2101
					41.6667	92.2442
					41.7117	92.2779
					41.7568	92.3111
					41.8018	92.3439
					41.8469	92.3762
					41.8919	92.4081
					41.9369	92.4395
					41.982	92.4705
					42.027	92.501
					42.0721	92.5311
					42.1171	92.5607
					42.1622	92.5899
					42.2072	92.6186
					42.2522	92.6468
					42.2973	92.6746
					42.3423	92.702
					42.3874	92.7289
					42.4324	92.7553
					42.4775	92.7813
					42.5225	92.8068
					42.5676	92.8319
					42.6126	92.8565
					42.6577	92.8807
					42.7027	92.9044
					42.7478	92.9276
					42.7928	92.9504
					42.8378	92.9728
					42.8829	92.9947
					42.9279	93.0161
					42.973	93.037
					43.018	93.0576
					43.0631	93.0776
					43.1081	93.0972
					43.1531	93.1163
					43.1982	93.135
					43.2432	93.1532
					43.2883	93.171
					43.3333	93.1883
					43.3784	93.2051
					43.4234	93.2215
					43.4685	93.2374
					43.5135	93.2529
					43.5586	93.2679
					43.6036	93.2824
					43.6487	93.2965
					43.6937	93.3101
					43.7387	93.3233
					43.7838	93.336
					43.8288	93.3482
					43.8739	93.36
					43.9189	93.3713
					43.964	93.3822
					44.009	93.3925
					44.054	93.4025
					44.0991	93.412
					44.1441	93.421
					44.1892	93.4295
					44.2342	93.4376
					44.2793	93.4452
					44.3243	93.4524
					44.3694	93.4591
					44.4144	93.4653
					44.4595	93.4711
					44.5045	93.4764
					44.5496	93.4813
					44.5946	93.4857
					44.6396	93.4896
					44.6847	93.4931
					44.7297	93.4961
					44.7748	93.4986
					44.8198	93.5007
					44.8649	93.5023
					44.9099	93.5035
					44.9549	93.5042
					45	93.5044

## Sheet: Fig. 5a
Wavelength (nm)	Intensity (arbi. unit) of sample without fs laser treatment	Intensity (arbi. unit) of sample after fs laser treatment
502	-704	6830
503	57	8109
504	669	7426
505	-527	8644
506	-244	8645
507	62	9313
508	528	10517
509	-173	11386
510	220	13164
511	256	12602
512	-868	13748
513	-321	12229
514	-569	13356
515	-834	14955
516	-314	15902
517	-118	16033
518	-440	16302
519	27	18442
520	278	18693
521	379	19516
522	-320	19798
523	-412	20184
524	453	21122
525	-154	21331
526	-763	21350
527	479	22533
528	-257	24130
529	-402	23504
530	410	25236
531	-434	25434
532	-310	24096
533	-270	26407
534	28	24521
535	340	25798
536	-16	26083
537	97	26563
538	-730	26020
539	-243	26674
540	188	27383
541	99	28497
542	81	27630
543	-481	27867
544	3	27653
545	-565	27420
546	-112	29796
547	540	28887
548	214	29866
549	506	29807
550	-273	28882
551	41	30744
552	-27	28623
553	144	28113
554	66	29672
555	-360	29193
556	-746	28739
557	145	30404
558	-5	30602
559	317	29747
560	932	30483
561	-358	30336
562	175	30266
563	-97	29803
564	-172	30098
565	101	29689
566	352	30780
567	253	30380
568	-183	28226
569	-112	30390
570	9	28565
571	607	29738
572	-217	28724
573	-36	29397
574	64	30348
575	-205	29340
576	428	28418
577	-269	28449
578	-146	29412
579	526	26941
580	-205	27425
581	156	28019
582	326	26588
583	503	26990
584	-363	25153
585	-139	25067
586	-129	27516
587	-494	24198
588	-676	23731
589	-8	23936
590	-258	24671
591	-193	24441
592	-13	23840
593	-239	26060
594	-13	23206
595	165	23054
596	38	21844
597	-272	22083
598	-69	23071
599	38	21392
600	-234	22445
601	-71	22553
602	173	22167
603	123	19754
604	130	21798
605	172	20918
606	166	20065
607	-20	20006
608	-31	21146
609	297	19796
610	678	19362
611	-315	18985
612	-55	18885
613	-84	18441
614	-334	17813
615	26	19214
616	35	17972
617	-121	17691
618	714	18014
619	-169	16716
620	-210	15119
621	131	16583
622	-151	16060
623	-374	16026
624	-145	17382
625	-162	14400
626	254	17877
627	42	15970
628	41	15645
629	-277	14594
630	-313	16306
631	242	13391
632	310	14672
633	-87	14741
634	-46	13246
635	-20	13539
636	-198	13435
637	-363	13607
638	-147	13406
639	-291	12136
640	67	12286
641	107	12057
642	-186	12559
643	133	12345
644	425	12480
645	-44	11361
646	-84	12105
647	-201	11366
648	-487	10806
649	75	10955
650	115	10784
651	253	11307
652	-63	11121
653	-39	10651
654	-173	11319
655	-319	9045
656	-230	9752
657	265	9569
658	-98	9396
659	-86	10273
660	154	10264
661	-22	9699
662	-100	10521
663	197	8903
664	91	8924
665	-158	8974
666	-45	8340
667	233	8535
668	-54	7750
669	54	8605
670	84	8383
671	-139	6859
672	66	7446
673	41	7447
674	-62	7619
675	246	7922
676	-61	5871
677	-393	6863
678	-182	7366
679	184	5606
680	-289	5686
681	173	7391
682	-6	6393
683	-81	6318
684	-246	7637
685	44	5417
686	-77	6134
687	-176	4886
688	93	5736
689	166	5247
690	-296	6473
691	-5	5774
692	17	5482
693	-73	5315
694	-164	5779
695	-44	4527
696	203	5639
697	-158	5698
698	-292	4915
699	51	3660
700	-5	4388

[truncated: 11 more sheets: Fig. 5d, Fig. 5e, Supplementary Fig. 2c, Supplementary Figs. 4a and 4b, Supplementary Figs. 5a and 5b, Supplementary Figs. 6a and 6b, Supplementary Fig. 7, Supplementary Fig. 8, Supplementary Fig. 13, Supplementary Fig. 14, Supplementary Fig. 15]
